# Supplementary material for: Unveiling the genetic basis of Sclerotinia head rot resistance in sunflower
Source: BMC Plant Biol. 2020 Jul 8;20:322. doi: 10.1186/s12870-020-02529-7 (PMC7346337; doi:10.1186/s12870-020-02529-7)
Supplement: Supplementary file 1 — Additional file 1: Table S1. Diversity estimates of candidate genes (CGs) for Sclerotinia Head Rot resistance. [file 12870_2020_2529_MOESM1_ESM.xlsx]

## Sheet: Table_S1
Table S1. Diversity estimates of candidate genes (CGs) for Sclerotinia Head Rot resistance. The CGs that were successfully amplified in the association mapping population (AMP) are underlined.
Source of selection	IDa	Sequence size (pb)b	Sic	N° Indel	θwd	πTe	πsilf	πsing	πno-sinh	Haplotypes found in the Core Seti	Genotyping methodj	Primers for AMP genotyping
Sunflower expression profile -Ehrenbolger et al 2013	HeAn_12562	504	21	0	0.016	0.022	0.022	0.064	0.023	5 (5)	Direct sequencing	F: 5`AGCCCAGTGTCAAATCAACC3’
												R: 5' TCCATACTTACGGTTCCACTCA 3'
	HeAn_12761	606	1	0	0.001	0.001	0	0	0.001	2
	HeAn_28738	677	0	0	0	0	0	0	0	1
	Hean_315	323	3	1	0.006	0.007	0	0.015	0.005	2 (2)	CEL1	F: 5’ CCACTCAATCTCCCCAAAAA 3’
												R: 5’CACCTTCGCCACTTTAATCC 3’
	HeAn_35791	793	0	0	0	0	0	0	0	1
	HeAn_36589	397	7	3	0.007	0.005	0	0.006	0.005	3
	HeAn_41021	509	13	0	0.01	0.014	0.018	0.015	0.003	3 (6)	Direct sequencing	F: 5’ CGTCTTCGTTGTTGCAATCT 3’
												R: 5’AGGAGGAGGATGAGGAGCAT 3’
	HeAn_41022	287	3	0	0.004	0.003	0.003	0	0	3
B. napus expression profile - Zhao et al (2007)	G21 (AT3G17130)	392	5	1	0.004	0.002	0	0.004	0.0009	2
	G22 (AT4G03400)	836	8	1	0.003	0.004	0.002	0.006	0.006	2 (2)	dHPLC	F: 5' TGTTTGAGTTTGAGCAACTGG 3'
												R: 5' TGAAGCATGTCACACTGAACAA 3'
	G26 (AT3G10190)	979	8	5	0.003	0.004	0.004	0	0	2 (3)	dHPLC	F: 5' GAGCTGCCTTTGGAAAACTG 3'
												R: 5' CAGAGCTTATGGCTCCGAAC 3'
	G28 (AT1G19100)	430	12	9	0.012	0.01	0.009	0	0.021	3
	G30 (AT5G02140)	586	2	0	0.001	0.002	0	0.007	0	2 (4)	dHPLC	F: 5' CCCGACACTTATTAAGACTCG 3'
												R: 5' CTGCGTGTGAGGTCGATTTA 3'
	G33 (AT3G19630)	228	0	6	0.004	0.002	0	0.003	0.002	2 (4)	ECF	F: 5' FAM-TTGCATTATCCTGATGTTATTATCTTG 3'
												R: 5' TTGATGAATTATACCAACCTACCAAA 3'
	G34 (AT3G28390)	620	13	0	0.007	0.008	0	0.018	0.005	3 (3)	dHPLC	F: 5' TGCCTTCTCATCTCAAACACA 3'
												R: 5' TGTAATGATCTCGGGCTTCA 3'
Defense responses	HaGLP3	621	10	0	0.007	0.008	0.023	0.024	0.003	3 (3)	dHPLC	F: 5' GACTTTTGTGTTGCGGCCT 3'
												R: 5' TAGCCTCCACCAATTTCGAC 3'
	HaGLP4	782	11	5	0.005	0.003	0.006	0.007	0	4 (4)	ECF	F: 5' FAM-TGGCTGCAACAACTTTCCTT 3'
												R: 5' TTCAATCCAGAAACAAACTTcTAA 3'
	HaGLP5	1762	2	4	0	0	0.001	0	0	2 (2)	CEL1	F: 5' TGGGTTGATAATTGGCATGAT 3'
												R: 5' TAAACGGCAACATTTTTCATGT 3'
	HaCOI_1	659	14	0	0.008	0.007	0.017	0.021	0	5 (8)	Direct sequencing	F: 5' CCGATTTGCCACTGGATAAC 3'
												R: 5' ACACGCTGGATAGTCGTTCC 3'
	HaCP	542	18	1	0.018	0.021	0.017	0.074	0.038	3 (5)	dHPLC	F: 5' TGCTATTGATGCTGGCAGTT 3'
												R: 5' AATCATGTTTCACATACCAAATCTT 3'
	HaDRP	597	22	2	0.013	0.018	0.054	0.062	0.003	3 (6)	dHPLC	F: 5' TCTTCAGGTAAGAAATGGCAAA3'
												R: 5' GCATACGCGGTCTTTTATTG 3’
	HaPAL	343	2	0	0.002	0.003	0.005	0.009	0	2 (2)	dHPLC	F: 5' TGTGGTCTTCAAATTCATTAATAACC 3'
												R: 5' GGCCATTCCTAACAGGATCA 3'
	HaTRP	676	16	5	0.008	0.009	0.018	0.004	0.012	2 (2)	ECF	F: 5' FAM- TCCAACAGTGTGTGACCTTTG 3'
												R: 5' CATTAGTTACGTTACAAAGCTAT 3'
	HaWP	376	4	3	0.004	0.006	0.009	0.017	0.003	2 (2)	ECF	F: 5' FAM- CAGGAATCACGGTCCCTAGT 3'
												R: 5' TGAAACATGAGGGATGAGCA 3'
	HaWRKY5	249	7	2	0.011	0.013	0.207	0	0	5 (5)	ECF	F: 5' FAM- CCGATCAAAGGCTCAATCTA 3'
												R: 5' CACATCCGCTAGTTCACACC 3'
	HaWRKY7	201	1	1	0.003	0.002	0	0	0	2 (2)	ECF	F: 5' FAM- CATTGTTGGTCAACCCTGTG 3'
												R: 5' AGGGAAGCATAACCATGACG 3'
	HaRhobp_B	1466	22	10	0.006	0.008	0	0.007	0.003	3 (3)	ECF	F: 5' FAM- GGCTTGCGTTACATCTCTGA 3'
												R: 5' CCCAACTAGGAGCATTGGAA 3'
	Mean	608.93	8.33	2.19	0.006	0.007	0.015	0.013	0.005	2.66 (3.29)
	a Acronyms used throughout this article. Candidate genes genotyped in the AMP and tested for association analysis are underlined. The Arabidopsis target loci are given in parentheses.
	b Length of PCR products sequenced in the CS, for polymorphism discovery.
	c Total single nucleotide polymorphism
	d Number of segregating sites
	e Mean nucleotide diversity
	f Average silent site diversity
	g Average synonymous site diversity
	h Average non-synonymous site diversity
	i Number of haplotypes detected in the AMP are given in parentheses.
	j FCE: fluorescent capillary electrophoresis, dHPLC: denaturing High-Pressure Liquid Chromatography, CEL1: CEL1-based genotyping.
