# Supplementary material for: Unveiling the genetic basis of Sclerotinia head rot resistance in sunflower
Source: BMC Plant Biol. 2020 Jul 8;20:322. doi: 10.1186/s12870-020-02529-7 (PMC7346337; doi:10.1186/s12870-020-02529-7)
Supplement: Supplementary file 2 — Additional file 2: Table S2. SSR markers that co-localised with QTLs for Sclerotinia Head Rot resistance (Zubrzycki et al. 2017). [file 12870_2020_2529_MOESM2_ESM.xlsx]

## Sheet: Table_S2
Table S2. SSR markers that co-localised with QTLs for Sclerotinia Head Rot resistance (Zubrzycki et al 2017).
ID	Chromosome	SSR motif	Min	Max	primer Forward1	primer Reverse	Haplotypes found in the AMP
HA77	1	GA	247	262	HEX-TGTAATCTGTATCACTTCCACC	GTTGTTCTGTTAGGTCGTTCCG	3
HA1848	7	ATT	230	268	HEX-CATCCCCTTCTGAATAGAAA	TAGGCTCGTTAAACTTACGG	8
HA2989	14	ATCCTC	127	142	HEX –GCCTGTGTCCTCCTCAGAGTC	GCCTGTGTCCTCCTCAGAGTC	4
HA3103	7	GA	184	174	NED –CCTTAAAAGGCAAACGATTCTCC	CCTTAAAAGGCAAACGATTCTCC	4
HA3847	10	GT	148	143	NED –CATCACTTCAACATGCCTCC	CATCACTTCAACATGCCTCC	5
HA4264	14	GT	181	179	HEX –TCCCAAACCTACACCTCTAA	TCCCAAACCTACACCTCTAA	7
ORS331	7	CT-AC	283	290	FAM –TGAAGAAGGGTTGTTGATTACAAG	TGAAGAAGGGTTGTTGATTACAAG	4
ORS460	7	GA	302	300	FAM –ACTCGGCTACCACCTCACAC	ACTCGGCTACCACCTCACAC	5
ORS1041	7	CT	274	282	FAM-AAACAAACCTTAATGGGGTCGTA	ATATTGGCTGGTTGATGCTGAT	5
Mean							5
1 Primers 5’-end labeled.
