# Supplementary material for: Unveiling the genetic basis of Sclerotinia head rot resistance in sunflower
Source: BMC Plant Biol. 2020 Jul 8;20:322. doi: 10.1186/s12870-020-02529-7 (PMC7346337; doi:10.1186/s12870-020-02529-7)
Supplement: Supplementary file 3 — Additional file 3: Table S3. Genotypic data used for association mapping. [file 12870_2020_2529_MOESM3_ESM.xlsx]

## Sheet: Table_S3
Table S3. Genotypic data used for association mapping
Linea	snp7	snp9	snp11	snp17	snp19	snp21	snp23	snp25	snp27	snp29	snp30	snp32	snp34	snp36	snp38	snp40	snp43	snp44	snp45	snp46	snp47	snp48	snp50	snp51	snp53	snp55	snp56	snp58	snp59	snp60	snp62	snp63	snp64	snp65	snp66	snp68	snp69	snp70	snp71	snp72	snp73	snp74	snp75	snp76	snp77	snp79	snp80	snp81	snp82
2021	BB	BB	BB	AA	BB	BB	BB	AA	BB	BB	AA	BB	BB	BB	BB	AA	BB	BB	BB	AA	AA	AA	BB	BB	AA	BB	AA	AA	AA	BB	BB	BB	BB	BB	AA	BB	BB	AA	AA	AA	BB	AA	AA	AA	BB	BB	BB	AA	AA
2067	BB	BB	BB	AA	AA	AA	BB	AA	AA	AA	AA	AA	BB	BB	AA	BB	AA	AA	BB	AA	BB	BB	BB	AA	AA	BB	AA	AA	AA	BB	BB	BB	AA	BB	AA	AA	BB	AA	AA	AA	BB	AA	BB	BB	AA	BB	AA	AA	BB
2071	AA	BB	BB	BB	AA	BB	BB	AA	AA	AA	BB	AA	AA	BB	BB	AA	AA	BB	BB	AA	BB	AA	BB	BB	AA	BB	AA	BB	AA	AA	BB	AA	BB	BB	BB	BB	BB	AA	BB	BB	BB	AA	AA	BB	BB	BB	BB	AA	BB
2091	BB	BB	BB	AA	AA	BB	BB	AA	BB	BB	BB	AA	BB	BB	AA	AA	BB	BB	BB	AA	BB	AA	BB	AA	BB	BB	AA	BB	AA	BB	BB	BB	BB	BB	AA	BB	BB	AA	AA	BB	BB	AA	BB	BB	BB	BB	BB	AA	BB
2095	BB	BB	BB	AA	BB	BB	BB	AA	BB	BB	BB	AA	BB	BB	AA	AA	BB	BB	BB	AA	BB	AA	BB	AA	BB	BB	BB	BB	AA	BB	BB	BB	BB	BB	AA	BB	BB	AA	AA	BB	BB	AA	BB	BB	BB	BB	BB	AA	BB
2101	BB	BB	AA	BB	BB	AA	AA	BB	BB	BB	AA	BB	AA	BB	AA	BB	BB	BB	AA	AA	AA	BB	BB	BB	AA	AA	AA	BB	AA	BB	BB	BB	AA	BB	AA	BB	BB	AA	AA	BB	AA	AA	BB	AA	BB	BB	BB	AA	AA
2121	BB	BB	BB	AA	BB	BB	BB	AA	BB	BB	BB	AA	AA	AA	AA	AA	BB	BB	BB	AA	BB	AA	BB	AA	AA	BB	AA	BB	AA	AA	BB	AA	BB	BB	BB	AA	BB	AA	BB	BB	BB	AA	BB	AA	BB	BB	AA	BB	BB
2123	BB	BB	BB	AA	AA	BB	BB	AA	BB	BB	AA	BB	AA	AA	AA	AA	BB	BB	BB	AA	BB	AA	BB	AA	BB	BB	AA	BB	AA	BB	BB	AA	BB	BB	AA	AA	BB	AA	BB	BB	BB	AA	BB	AA	BB	BB	NA	AA	BB
2125	BB	BB	BB	AA	BB	BB	BB	AA	BB	BB	AA	AA	AA	AA	AA	AA	BB	BB	BB	AA	BB	AA	BB	AA	BB	BB	AA	BB	AA	BB	BB	AA	BB	BB	AA	AA	BB	AA	BB	BB	BB	AA	BB	AA	BB	BB	NA	AA	BB
5023	BB	BB	BB	AA	BB	BB	BB	AA	BB	BB	AA	AA	BB	BB	BB	BB	BB	BB	BB	AA	AA	BB	AA	BB	AA	BB	AA	AA	AA	BB	BB	BB	AA	AA	AA	BB	BB	AA	AA	AA	BB	AA	AA	AA	BB	BB	NA	BB	AA
5035	BB	BB	BB	AA	BB	BB	BB	AA	BB	BB	AA	AA	AA	AA	BB	BB	BB	AA	BB	BB	BB	AA	BB	BB	AA	BB	AA	BB	AA	BB	BB	BB	AA	BB	BB	AA	BB	AA	AA	AA	BB	AA	BB	AA	AA	BB	BB	AA	BB
5049	AA	BB	BB	BB	BB	BB	BB	BB	AA	AA	AA	AA	BB	BB	BB	AA	AA	AA	AA	AA	BB	BB	NA	BB	BB	BB	AA	AA	AA	AA	AA	BB	AA	BB	BB	AA	BB	BB	AA	AA	BB	BB	AA	BB	AA	BB	AA	AA	AA
5075	AA	BB	BB	BB	BB	BB	BB	AA	AA	AA	AA	AA	AA	AA	AA	BB	AA	BB	BB	AA	BB	AA	BB	BB	AA	BB	AA	BB	AA	BB	BB	BB	AA	BB	BB	AA	AA	AA	AA	AA	BB	AA	AA	AA	AA	BB	AA	AA	BB
5285	AA	BB	BB	AA	BB	BB	BB	AA	BB	BB	AA	AA	BB	BB	BB	BB	BB	AA	BB	AA	BB	BB	BB	AA	AA	AA	AA	BB	BB	BB	BB	BB	AA	BB	AA	AA	BB	NA	AA	AA	AA	AA	BB	AA	BB	BB	AA	BB	AA
5286	BB	BB	BB	AA	BB	BB	BB	AA	BB	BB	AA	AA	BB	BB	BB	AA	BB	BB	BB	AA	BB	AA	AA	AA	NA	AA	AA	BB	BB	BB	BB	BB	AA	BB	AA	BB	AA	BB	AA	AA	AA	AA	AA	BB	BB	BB	BB	AA	AA
5289	AA	BB	BB	AA	AA	BB	BB	AA	BB	BB	AA	AA	BB	BB	BB	AA	BB	AA	BB	AA	BB	BB	BB	AA	AA	AA	AA	BB	BB	BB	BB	BB	BB	BB	AA	AA	BB	AA	AA	AA	AA	AA	AA	BB	BB	BB	AA	BB	AA
5307	BB	BB	AA	BB	BB	AA	BB	AA	AA	AA	AA	AA	BB	BB	AA	BB	AA	BB	BB	AA	AA	BB	BB	AA	AA	BB	AA	AA	AA	BB	BB	BB	AA	BB	AA	BB	BB	AA	AA	AA	BB	AA	BB	AA	BB	BB	BB	NA	AA
5313	BB	BB	BB	AA	BB	AA	BB	AA	AA	AA	AA	AA	BB	BB	AA	AA	AA	BB	BB	AA	AA	BB	BB	AA	AA	BB	AA	BB	AA	BB	AA	AA	AA	BB	AA	AA	BB	AA	AA	AA	BB	AA	BB	BB	AA	BB	BB	BB	BB
5341.1	BB	BB	BB	BB	BB	BB	BB	AA	BB	BB	AA	AA	BB	AA	AA	BB	BB	AA	BB	AA	AA	AA	AA	BB	AA	BB	AA	AA	AA	BB	AA	AA	BB	BB	AA	BB	BB	BB	AA	AA	BB	AA	BB	AA	BB	BB	BB	BB	BB
5348	BB	BB	BB	AA	BB	BB	BB	BB	AA	AA	BB	AA	BB	BB	AA	AA	AA	AA	BB	AA	BB	BB	AA	BB	AA	BB	AA	AA	AA	BB	BB	BB	AA	BB	BB	AA	BB	BB	BB	NA	BB	BB	AA	AA	BB	BB	BB	BB	BB
5381	BB	AA	AA	AA	BB	BB	BB	AA	BB	BB	AA	AA	BB	BB	AA	AA	BB	BB	BB	BB	BB	BB	BB	BB	BB	AA	AA	BB	AA	AA	BB	BB	AA	BB	AA	BB	BB	AA	AA	AA	AA	AA	AA	AA	BB	BB	BB	AA	AA
5383	BB	AA	BB	AA	BB	BB	BB	AA	BB	BB	AA	AA	BB	BB	AA	AA	BB	BB	BB	BB	BB	BB	BB	BB	BB	AA	AA	AA	BB	AA	BB	BB	BB	BB	AA	BB	AA	AA	AA	AA	AA	BB	AA	BB	BB	BB	BB	AA	AA
5431	BB	BB	BB	AA	BB	BB	BB	BB	AA	AA	AA	AA	BB	BB	AA	AA	AA	AA	BB	AA	BB	BB	BB	BB	AA	BB	BB	AA	AA	AA	AA	BB	AA	BB	AA	AA	BB	BB	AA	AA	BB	BB	BB	BB	AA	AA	AA	AA	AA
7_1_1	AA	AA	BB	AA	BB	BB	BB	BB	AA	AA	BB	AA	AA	BB	AA	AA	AA	BB	BB	AA	BB	AA	BB	BB	BB	BB	AA	BB	AA	BB	AA	BB	AA	BB	AA	BB	AA	AA	AA	BB	BB	AA	AA	AA	BB	BB	BB	BB	AA
51084	BB	BB	BB	AA	BB	AA	BB	AA	BB	BB	AA	AA	BB	BB	BB	AA	BB	BB	BB	AA	BB	BB	BB	BB	AA	BB	AA	AA	AA	AA	BB	AA	BB	BB	BB	BB	BB	BB	AA	AA	BB	AA	AA	AA	AA	BB	BB	BB	AA
51084/5429	BB	BB	BB	AA	AA	BB	BB	AA	BB	BB	AA	AA	BB	AA	AA	AA	BB	BB	BB	AA	BB	AA	AA	BB	AA	BB	AA	BB	AA	AA	AA	BB	BB	BB	AA	AA	AA	AA	BB	BB	BB	AA	AA	AA	AA	BB	BB	AA	BB
51084/C820	BB	BB	BB	AA	BB	AA	AA	BB	AA	AA	AA	AA	BB	AA	AA	AA	AA	BB	NA	BB	BB	AA	BB	BB	AA	BB	AA	AA	AA	AA	AA	BB	AA	BB	AA	BB	AA	AA	AA	AA	BB	AA	AA	AA	BB	AA	BB	NA	AA
5341/51084	AA	BB	BB	AA	BB	BB	BB	AA	AA	AA	AA	AA	BB	BB	BB	AA	AA	BB	BB	AA	BB	BB	BB	BB	AA	BB	AA	BB	AA	AA	AA	BB	AA	BB	BB	AA	BB	AA	AA	AA	BB	AA	BB	BB	AA	AA	BB	BB	AA
5393-E	BB	AA	BB	AA	BB	BB	BB	AA	BB	BB	AA	AA	BB	AA	AA	AA	BB	BB	AA	AA	BB	BB	AA	BB	AA	BB	AA	BB	AA	BB	BB	AA	AA	AA	AA	BB	AA	AA	AA	AA	BB	AA	BB	AA	BB	AA	AA	AA	AA
5393-N	BB	AA	BB	AA	BB	BB	BB	AA	BB	BB	AA	AA	BB	AA	AA	AA	BB	BB	AA	AA	BB	BB	AA	BB	AA	BB	AA	BB	AA	AA	BB	AA	AA	AA	AA	BB	AA	AA	AA	AA	BB	AA	BB	AA	BB	AA	AA	AA	AA
7X1	BB	AA	BB	AA	AA	BB	BB	BB	AA	AA	AA	AA	AA	BB	BB	AA	AA	BB	BB	AA	BB	AA	BB	BB	AA	BB	AA	BB	AA	BB	BB	AA	BB	BB	AA	AA	BB	AA	AA	BB	BB	AA	AA	NA	BB	BB	BB	BB	BB
ALB2/5261	BB	BB	NA	BB	BB	BB	AA	AA	BB	BB	AA	AA	BB	AA	AA	AA	BB	BB	BB	AA	BB	BB	BB	BB	AA	BB	BB	AA	AA	BB	BB	BB	BB	BB	BB	BB	AA	AA	AA	BB	BB	AA	AA	AA	BB	BB	BB	BB	AA
ALB2/5261/51084	BB	BB	NA	AA	BB	BB	BB	AA	BB	BB	AA	AA	BB	AA	AA	AA	BB	BB	BB	AA	BB	AA	BB	BB	AA	BB	AA	AA	AA	AA	BB	AA	BB	BB	AA	BB	AA	AA	AA	AA	BB	AA	AA	AA	BB	BB	BB	BB	AA
B10	BB	BB	BB	BB	BB	AA	BB	AA	AA	AA	AA	AA	BB	AA	AA	BB	AA	BB	BB	AA	BB	BB	BB	AA	AA	BB	AA	BB	AA	BB	BB	BB	AA	AA	AA	BB	BB	AA	AA	AA	BB	AA	AA	AA	BB	BB	BB	BB	AA
B473-2	BB	BB	BB	AA	BB	BB	BB	AA	BB	BB	BB	AA	BB	BB	BB	AA	BB	BB	AA	AA	BB	BB	AA	BB	NA	AA	AA	BB	AA	BB	AA	AA	AA	BB	AA	BB	AA	BB	AA	AA	AA	BB	AA	BB	BB	BB	AA	BB	AA
B473-4	AA	BB	BB	AA	BB	BB	BB	BB	AA	AA	BB	AA	BB	BB	AA	AA	AA	BB	AA	AA	BB	BB	AA	BB	NA	AA	AA	BB	AA	BB	AA	AA	AA	BB	AA	BB	AA	BB	AA	AA	AA	AA	AA	AA	AA	BB	AA	BB	AA
B473-5	AA	BB	BB	BB	BB	BB	BB	AA	BB	BB	BB	AA	AA	BB	BB	BB	BB	BB	BB	AA	BB	AA	BB	BB	AA	AA	AA	BB	AA	BB	AA	BB	BB	BB	AA	BB	BB	AA	BB	AA	AA	AA	AA	BB	AA	BB	BB	AA	BB
B473-6	AA	BB	BB	AA	BB	BB	BB	AA	AA	AA	BB	AA	BB	BB	AA	AA	AA	BB	AA	AA	BB	AA	BB	BB	NA	AA	AA	BB	AA	BB	BB	AA	BB	BB	BB	BB	AA	AA	AA	AA	AA	BB	AA	AA	BB	BB	AA	AA	AA
B475-3	BB	BB	BB	BB	BB	BB	BB	BB	BB	BB	BB	AA	BB	BB	AA	AA	BB	BB	AA	AA	BB	BB	BB	BB	NA	BB	AA	BB	AA	BB	BB	BB	AA	BB	BB	BB	AA	NA	AA	AA	BB	BB	AA	AA	AA	BB	AA	AA	AA
B475-4	BB	BB	BB	BB	BB	NA	BB	AA	AA	AA	BB	AA	BB	BB	AA	AA	AA	AA	AA	AA	BB	BB	BB	BB	NA	BB	AA	AA	AA	BB	BB	BB	AA	BB	BB	NA	AA	AA	AA	AA	BB	BB	AA	BB	AA	BB	AA	BB	AA
B475-6	BB	BB	BB	BB	BB	NA	BB	BB	BB	BB	NA	AA	BB	BB	AA	AA	BB	BB	AA	AA	BB	BB	AA	BB	BB	AA	AA	AA	AA	BB	BB	BB	AA	BB	AA	NA	AA	BB	AA	AA	AA	AA	AA	AA	AA	BB	BB	AA	AA
B477-1	BB	BB	BB	BB	BB	BB	BB	BB	BB	BB	BB	AA	BB	BB	AA	AA	BB	BB	AA	AA	BB	BB	AA	BB	BB	AA	AA	AA	AA	BB	BB	BB	AA	BB	AA	BB	AA	BB	AA	AA	AA	AA	AA	AA	AA	BB	BB	AA	AA
B481-2	AA	BB	BB	BB	AA	BB	BB	AA	AA	AA	BB	AA	AA	BB	BB	AA	AA	BB	BB	AA	BB	AA	BB	BB	AA	BB	AA	BB	AA	AA	BB	AA	BB	BB	BB	BB	BB	AA	BB	BB	BB	AA	AA	BB	BB	BB	BB	AA	BB
B481-3	AA	BB	BB	BB	AA	BB	BB	AA	BB	BB	BB	AA	BB	BB	BB	BB	BB	AA	BB	AA	AA	BB	AA	BB	AA	BB	AA	AA	AA	AA	BB	AA	BB	BB	BB	BB	BB	AA	BB	AA	BB	AA	BB	AA	BB	BB	BB	AA	BB
B481-4	AA	BB	BB	BB	BB	BB	BB	AA	AA	AA	NA	AA	BB	BB	AA	AA	AA	BB	BB	AA	BB	BB	BB	BB	AA	BB	AA	BB	AA	NA	BB	AA	BB	BB	AA	BB	BB	NA	NA	BB	BB	AA	AA	AA	BB	AA	NA	AA	BB
B481-5	AA	BB	BB	BB	AA	BB	BB	AA	AA	AA	BB	AA	AA	BB	BB	AA	AA	BB	BB	AA	BB	AA	BB	BB	AA	BB	AA	BB	AA	AA	BB	AA	BB	BB	BB	BB	BB	AA	BB	BB	BB	AA	AA	BB	BB	BB	BB	AA	BB
B481-6	BB	BB	BB	AA	BB	BB	BB	AA	BB	BB	BB	AA	BB	AA	AA	BB	BB	AA	BB	AA	BB	AA	BB	BB	BB	BB	AA	BB	AA	BB	BB	BB	BB	BB	AA	BB	BB	AA	AA	NA	BB	AA	AA	AA	AA	BB	BB	AA	AA
B483-1	AA	BB	BB	BB	AA	BB	BB	AA	AA	AA	BB	AA	AA	BB	BB	AA	AA	BB	BB	AA	BB	AA	BB	BB	AA	BB	AA	BB	AA	AA	BB	AA	BB	BB	BB	BB	BB	AA	BB	BB	BB	AA	AA	BB	BB	BB	NA	AA	BB
B483-3	AA	BB	BB	BB	AA	BB	BB	AA	AA	AA	BB	AA	AA	BB	BB	AA	AA	BB	BB	AA	BB	AA	BB	BB	AA	BB	AA	BB	AA	AA	BB	AA	BB	BB	BB	BB	BB	AA	BB	BB	BB	AA	AA	BB	BB	BB	NA	AA	BB
B485-5	BB	BB	BB	AA	BB	BB	BB	BB	BB	BB	BB	BB	BB	AA	AA	AA	BB	BB	BB	AA	BB	BB	AA	BB	BB	AA	AA	BB	AA	BB	BB	AA	AA	BB	AA	AA	BB	AA	AA	NA	AA	AA	AA	BB	AA	BB	BB	NA	AA
B487-4	AA	BB	BB	BB	AA	BB	BB	AA	AA	AA	BB	AA	AA	BB	BB	AA	AA	BB	BB	AA	BB	AA	BB	BB	AA	BB	AA	BB	AA	AA	BB	AA	BB	BB	BB	BB	BB	AA	BB	BB	BB	AA	AA	BB	BB	BB	BB	AA	BB
B59	BB	BB	BB	AA	BB	AA	BB	BB	AA	AA	AA	AA	AA	BB	BB	AA	AA	AA	BB	AA	BB	AA	BB	AA	AA	AA	AA	AA	AA	BB	BB	BB	AA	BB	AA	BB	AA	BB	AA	BB	BB	AA	AA	BB	AA	BB	BB	BB	BB
B99	BB	AA	BB	AA	BB	AA	BB	AA	AA	AA	BB	AA	AA	AA	BB	AA	AA	BB	AA	BB	BB	AA	BB	BB	AA	AA	AA	AA	AA	BB	BB	BB	AA	BB	BB	BB	AA	AA	AA	BB	AA	BB	AA	AA	BB	BB	BB	BB	BB
C1059	AA	BB	BB	AA	BB	BB	AA	BB	AA	AA	AA	AA	AA	AA	AA	BB	AA	AA	AA	AA	BB	AA	BB	AA	BB	BB	AA	AA	AA	AA	BB	BB	AA	BB	BB	AA	BB	AA	AA	AA	BB	BB	AA	AA	AA	AA	AA	AA	AA
C110M	BB	BB	BB	BB	BB	BB	BB	AA	BB	BB	AA	AA	AA	BB	AA	AA	BB	AA	AA	AA	BB	AA	BB	BB	AA	BB	AA	AA	AA	BB	AA	BB	BB	BB	AA	BB	AA	BB	AA	AA	BB	AA	AA	AA	AA	BB	BB	BB	BB
C112M	BB	BB	BB	BB	BB	BB	BB	BB	AA	AA	AA	BB	AA	NA	AA	AA	AA	BB	BB	AA	BB	AA	BB	BB	AA	BB	BB	NA	AA	BB	AA	BB	BB	BB	AA	BB	BB	AA	AA	BB	BB	AA	AA	AA	AA	BB	BB	BB	BB
C154B	AA	BB	BB	AA	AA	BB	BB	AA	AA	AA	BB	BB	AA	AA	AA	AA	AA	BB	AA	AA	BB	AA	BB	BB	AA	AA	AA	BB	AA	AA	BB	BB	AA	BB	BB	AA	AA	AA	BB	BB	AA	AA	AA	AA	AA	BB	AA	AA	AA
C192-1	BB	BB	AA	AA	BB	BB	AA	AA	BB	BB	BB	AA	BB	BB	AA	AA	BB	BB	AA	AA	BB	AA	AA	BB	BB	AA	AA	AA	AA	AA	BB	AA	AA	BB	AA	AA	AA	AA	AA	BB	AA	AA	BB	BB	AA	BB	BB	AA	BB
C208F	BB	BB	BB	BB	BB	AA	BB	AA	BB	BB	AA	AA	BB	BB	BB	AA	BB	AA	BB	AA	BB	BB	BB	BB	BB	AA	AA	AA	AA	AA	BB	BB	AA	AA	AA	BB	BB	AA	AA	NA	AA	BB	AA	AA	BB	AA	BB	BB	AA
C396-2B	AA	BB	BB	AA	AA	BB	AA	BB	BB	BB	AA	AA	AA	AA	AA	BB	BB	AA	BB	AA	BB	AA	BB	AA	BB	BB	AA	BB	AA	BB	BB	BB	AA	BB	BB	AA	BB	AA	BB	BB	BB	AA	AA	AA	AA	AA	BB	AA	AA
C436	BB	AA	AA	AA	NA	BB	BB	AA	BB	BB	AA	BB	AA	BB	AA	AA	BB	BB	AA	BB	BB	BB	BB	BB	AA	BB	BB	BB	AA	BB	BB	BB	AA	BB	AA	BB	AA	AA	AA	NA	BB	AA	BB	AA	AA	BB	BB	BB	AA
C438	BB	BB	BB	BB	BB	AA	BB	AA	AA	AA	BB	AA	BB	BB	AA	AA	AA	BB	AA	AA	BB	BB	BB	BB	AA	BB	AA	BB	AA	AA	BB	BB	BB	BB	AA	AA	AA	AA	AA	BB	BB	AA	BB	BB	AA	BB	BB	AA	BB
C454-B	AA	BB	BB	BB	AA	BB	BB	AA	AA	AA	BB	AA	AA	BB	BB	AA	AA	BB	BB	AA	BB	AA	BB	BB	AA	BB	AA	BB	AA	AA	BB	AA	BB	BB	BB	BB	BB	AA	BB	BB	BB	AA	AA	BB	BB	BB	BB	AA	BB
C458B	AA	BB	BB	AA	AA	BB	BB	AA	AA	AA	BB	AA	AA	AA	AA	AA	AA	BB	BB	AA	BB	AA	BB	BB	AA	BB	AA	BB	AA	AA	BB	AA	BB	BB	BB	AA	BB	AA	BB	BB	BB	AA	AA	AA	BB	BB	AA	AA	BB
C494-1	NA	BB	AA	BB	BB	BB	BB	AA	AA	AA	AA	AA	BB	BB	AA	AA	AA	AA	BB	AA	BB	BB	AA	BB	AA	BB	AA	BB	AA	BB	BB	NA	AA	BB	BB	AA	AA	AA	AA	NA	BB	AA	BB	BB	BB	BB	NA	BB	AA
C610	AA	BB	BB	AA	BB	AA	BB	BB	BB	BB	AA	BB	BB	NA	AA	AA	NA	BB	BB	AA	BB	BB	AA	AA	BB	BB	AA	BB	AA	AA	AA	BB	AA	BB	AA	NA	BB	AA	BB	NA	BB	BB	NA	BB	AA	BB	BB	BB	AA
C625-U	BB	BB	BB	BB	NA	AA	BB	NA	BB	BB	AA	AA	AA	AA	BB	AA	BB	AA	NA	BB	BB	BB	BB	AA	AA	BB	AA	BB	AA	BB	AA	BB	AA	BB	BB	BB	NA	BB	BB	BB	BB	AA	BB	BB	BB	BB	BB	BB	AA
C626-M	BB	BB	BB	AA	BB	BB	BB	AA	BB	BB	AA	AA	BB	BB	AA	AA	BB	BB	AA	AA	BB	BB	AA	BB	AA	BB	AA	AA	AA	BB	BB	BB	AA	AA	AA	AA	AA	AA	AA	BB	BB	AA	BB	NA	AA	BB	BB	BB	BB
C627-1M	BB	BB	BB	NA	BB	AA	BB	AA	AA	AA	AA	AA	AA	BB	BB	AA	AA	AA	BB	AA	BB	BB	BB	BB	BB	BB	AA	AA	AA	AA	BB	BB	AA	BB	AA	AA	BB	AA	AA	AA	BB	AA	AA	AA	AA	BB	BB	BB	BB
C811	BB	BB	BB	AA	BB	BB	BB	BB	BB	BB	BB	AA	BB	AA	AA	AA	BB	BB	BB	AA	BB	BB	BB	BB	AA	BB	AA	BB	AA	AA	AA	BB	AA	BB	AA	BB	AA	AA	BB	BB	BB	AA	AA	AA	BB	BB	BB	BB	BB
C812	BB	BB	NA	AA	BB	AA	BB	AA	BB	BB	BB	AA	BB	AA	AA	AA	BB	AA	BB	BB	BB	AA	AA	BB	AA	AA	AA	AA	AA	BB	BB	AA	AA	BB	AA	BB	AA	BB	BB	NA	AA	AA	AA	AA	AA	BB	BB	AA	AA
C813	BB	AA	BB	AA	BB	BB	BB	AA	AA	AA	NA	AA	BB	AA	BB	AA	AA	NA	BB	BB	BB	BB	BB	BB	AA	BB	AA	BB	AA	NA	BB	BB	BB	NA	BB	AA	BB	AA	BB	NA	BB	BB	AA	AA	BB	BB	BB	BB	BB
C816	AA	BB	BB	BB	AA	BB	BB	AA	AA	AA	BB	AA	AA	BB	AA	AA	AA	BB	BB	AA	BB	AA	BB	BB	AA	BB	AA	BB	AA	AA	BB	BB	BB	BB	BB	BB	BB	AA	BB	AA	BB	AA	AA	BB	BB	BB	AA	AA	BB
C817	AA	BB	BB	AA	AA	BB	AA	BB	BB	BB	AA	BB	AA	BB	BB	AA	BB	AA	AA	AA	BB	AA	BB	AA	BB	BB	BB	AA	AA	AA	BB	BB	AA	BB	AA	BB	AA	AA	BB	AA	BB	BB	BB	AA	AA	BB	BB	AA	BB
C818	BB	BB	BB	BB	BB	AA	BB	AA	AA	AA	AA	AA	BB	BB	AA	BB	AA	AA	BB	AA	AA	BB	BB	AA	AA	AA	AA	BB	BB	BB	BB	BB	AA	BB	AA	AA	BB	AA	AA	AA	AA	AA	BB	AA	BB	BB	BB	AA	BB
C820	BB	BB	BB	BB	BB	BB	BB	AA	BB	BB	AA	AA	BB	BB	AA	BB	BB	BB	BB	AA	BB	BB	AA	BB	AA	BB	AA	BB	AA	BB	AA	BB	BB	BB	BB	AA	BB	AA	AA	AA	BB	BB	BB	BB	BB	BB	AA	AA	AA
C826-M	AA	BB	BB	BB	BB	BB	BB	BB	BB	BB	AA	AA	AA	BB	BB	AA	BB	AA	BB	AA	BB	BB	BB	BB	BB	BB	AA	BB	NA	AA	BB	AA	AA	BB	BB	BB	BB	BB	AA	AA	BB	AA	AA	AA	AA	AA	BB	AA	AA
C827	BB	BB	BB	AA	BB	BB	AA	AA	BB	BB	AA	AA	AA	BB	AA	AA	BB	BB	BB	AA	AA	AA	BB	BB	AA	AA	AA	BB	AA	BB	BB	BB	AA	BB	AA	BB	AA	AA	AA	AA	AA	AA	AA	BB	BB	BB	BB	AA	AA
C829B	AA	BB	BB	BB	BB	BB	BB	AA	AA	AA	AA	AA	NA	AA	AA	AA	AA	BB	BB	AA	BB	BB	AA	BB	BB	BB	AA	BB	BB	AA	BB	BB	AA	BB	BB	BB	BB	AA	AA	AA	BB	BB	AA	AA	BB	BB	BB	AA	BB
C849	BB	BB	BB	AA	BB	BB	BB	AA	BB	BB	BB	AA	BB	BB	AA	AA	BB	AA	BB	AA	BB	AA	BB	BB	AA	BB	AA	BB	AA	AA	BB	BB	BB	BB	AA	BB	AA	AA	BB	BB	BB	AA	BB	AA	BB	BB	BB	AA	BB
C851B	BB	BB	BB	AA	BB	BB	BB	BB	AA	AA	AA	BB	BB	AA	BB	AA	AA	AA	AA	AA	BB	BB	BB	BB	AA	AA	BB	BB	AA	AA	BB	BB	BB	BB	AA	AA	AA	BB	BB	BB	AA	AA	AA	AA	AA	BB	BB	BB	AA
C853B	BB	BB	BB	AA	BB	BB	BB	BB	BB	BB	BB	AA	BB	AA	AA	AA	BB	BB	AA	AA	BB	AA	BB	BB	AA	AA	AA	BB	AA	BB	BB	BB	AA	BB	AA	BB	AA	AA	AA	BB	AA	AA	AA	AA	AA	BB	BB	AA	BB
C977B	AA	BB	BB	AA	AA	BB	AA	BB	BB	BB	AA	AA	AA	AA	AA	BB	BB	AA	BB	AA	BB	AA	BB	AA	BB	BB	AA	BB	AA	BB	BB	BB	AA	BB	BB	AA	BB	AA	BB	BB	BB	AA	AA	AA	AA	AA	BB	AA	AA
F155B	BB	AA	AA	BB	BB	BB	BB	BB	BB	BB	AA	AA	AA	AA	AA	AA	BB	BB	AA	AA	AA	BB	BB	BB	AA	AA	AA	AA	AA	AA	BB	BB	AA	BB	AA	BB	AA	AA	BB	BB	AA	AA	AA	BB	AA	BB	BB	BB	BB
GP365	BB	AA	AA	AA	BB	AA	BB	AA	AA	AA	BB	AA	BB	AA	AA	AA	AA	BB	AA	BB	BB	BB	BB	BB	AA	BB	BB	AA	AA	BB	AA	BB	AA	AA	AA	BB	AA	AA	BB	BB	BB	AA	AA	AA	AA	BB	NA	AA	AA
HA234	BB	BB	BB	AA	BB	BB	BB	BB	AA	AA	AA	BB	BB	AA	BB	AA	AA	AA	AA	AA	BB	BB	BB	BB	AA	AA	BB	BB	AA	AA	BB	BB	BB	BB	AA	AA	AA	BB	BB	BB	AA	AA	AA	AA	AA	BB	BB	BB	AA
HA441	BB	BB	BB	AA	BB	BB	AA	AA	BB	BB	AA	AA	AA	BB	BB	AA	BB	BB	AA	AA	AA	AA	BB	BB	AA	AA	AA	BB	AA	BB	BB	AA	AA	BB	AA	BB	AA	AA	AA	AA	AA	AA	AA	BB	AA	BB	BB	AA	BB
HA64	BB	BB	BB	AA	BB	BB	BB	BB	BB	BB	BB	AA	BB	AA	BB	AA	BB	BB	AA	AA	BB	BB	AA	BB	BB	AA	AA	BB	AA	BB	BB	AA	AA	BB	AA	BB	AA	BB	AA	NA	AA	BB	AA	AA	AA	BB	BB	BB	AA
HA853	BB	BB	BB	AA	BB	BB	BB	AA	BB	BB	BB	AA	BB	BB	AA	AA	BB	AA	BB	AA	BB	AA	BB	BB	AA	BB	AA	BB	AA	AA	BB	BB	BB	BB	AA	BB	AA	AA	BB	BB	BB	AA	BB	AA	BB	BB	BB	AA	BB
HA89	AA	BB	BB	AA	AA	BB	BB	AA	AA	AA	BB	AA	AA	AA	AA	AA	AA	BB	BB	AA	BB	AA	BB	BB	AA	BB	AA	BB	AA	AA	BB	AA	BB	BB	BB	AA	BB	AA	BB	BB	BB	AA	AA	AA	BB	BB	AA	AA	BB
HAR2	BB	NA	BB	AA	NA	AA	AA	BB	AA	AA	BB	AA	AA	BB	BB	AA	AA	AA	BB	BB	BB	AA	BB	BB	AA	AA	AA	BB	AA	BB	AA	BB	AA	BB	AA	BB	BB	AA	BB	BB	AA	AA	AA	AA	AA	BB	BB	BB	AA
HAR4	BB	AA	BB	BB	BB	BB	BB	BB	BB	BB	AA	BB	BB	BB	AA	AA	BB	AA	BB	AA	BB	BB	BB	BB	AA	BB	AA	AA	AA	BB	BB	BB	BB	BB	AA	AA	BB	AA	BB	NA	BB	AA	AA	BB	BB	BB	BB	AA	BB
PAC2	BB	BB	AA	BB	BB	AA	BB	BB	AA	AA	AA	AA	BB	BB	AA	AA	AA	AA	BB	AA	BB	BB	BB	BB	AA	BB	AA	AA	AA	AA	BB	AA	AA	BB	BB	AA	BB	AA	AA	NA	BB	AA	BB	BB	AA	BB	BB	BB	BB
R073	BB	BB	BB	AA	BB	BB	BB	AA	BB	BB	AA	AA	BB	BB	BB	AA	BB	BB	BB	AA	BB	BB	BB	BB	AA	AA	AA	BB	BB	BB	BB	BB	AA	BB	AA	BB	BB	AA	AA	AA	AA	AA	AA	BB	AA	BB	BB	AA	BB
R413	BB	BB	BB	AA	BB	AA	BB	AA	AA	AA	AA	AA	BB	BB	AA	BB	AA	AA	BB	AA	BB	BB	BB	AA	AA	BB	AA	AA	AA	BB	BB	BB	AA	BB	AA	AA	BB	AA	AA	AA	BB	AA	BB	BB	AA	BB	AA	AA	BB
R415	BB	BB	BB	AA	AA	AA	BB	AA	AA	AA	AA	AA	BB	BB	AA	BB	AA	AA	BB	AA	BB	BB	BB	AA	AA	BB	AA	AA	AA	BB	BB	BB	AA	BB	AA	AA	BB	AA	AA	AA	BB	AA	BB	BB	AA	BB	AA	AA	BB
R419	BB	BB	BB	AA	BB	BB	BB	AA	BB	BB	AA	AA	AA	BB	AA	BB	BB	BB	BB	BB	BB	BB	BB	BB	BB	BB	AA	BB	AA	AA	BB	BB	BB	AA	AA	BB	BB	AA	AA	AA	BB	AA	BB	AA	BB	BB	NA	AA	BB
R420	BB	BB	BB	AA	BB	BB	BB	AA	BB	BB	AA	AA	BB	BB	AA	AA	BB	BB	BB	BB	AA	AA	AA	BB	AA	BB	AA	AA	AA	BB	BB	BB	AA	AA	AA	BB	BB	BB	AA	AA	BB	AA	AA	AA	BB	BB	BB	BB	AA
R422	NA	BB	BB	AA	BB	BB	BB	AA	AA	AA	AA	AA	AA	BB	BB	AA	AA	AA	AA	AA	BB	AA	BB	AA	AA	BB	AA	AA	AA	AA	AA	BB	BB	AA	AA	AA	AA	AA	AA	AA	BB	BB	AA	AA	AA	BB	NA	BB	BB
R423	BB	BB	BB	AA	BB	BB	BB	AA	BB	BB	AA	BB	BB	BB	BB	BB	BB	BB	BB	AA	AA	BB	AA	BB	AA	BB	AA	AA	AA	BB	BB	AA	BB	BB	AA	BB	BB	AA	AA	AA	BB	AA	BB	AA	BB	BB	BB	BB	AA
R424	BB	AA	BB	AA	BB	AA	BB	AA	AA	AA	AA	AA	BB	BB	BB	BB	AA	BB	BB	AA	BB	BB	BB	BB	AA	BB	AA	AA	AA	AA	AA	AA	AA	BB	BB	AA	BB	AA	AA	BB	BB	AA	AA	AA	BB	BB	AA	AA	AA
R425	BB	BB	BB	AA	BB	NA	BB	AA	AA	AA	AA	AA	AA	BB	BB	AA	AA	BB	BB	AA	BB	AA	BB	BB	AA	AA	AA	BB	BB	BB	BB	BB	AA	BB	AA	AA	BB	AA	AA	AA	AA	AA	AA	AA	BB	BB	BB	BB	BB
R426-1	BB	BB	BB	AA	BB	BB	BB	AA	BB	BB	AA	AA	BB	BB	AA	AA	BB	BB	BB	AA	BB	BB	BB	BB	BB	AA	AA	BB	BB	BB	BB	BB	AA	BB	AA	BB	BB	AA	AA	AA	AA	AA	AA	AA	BB	BB	BB	BB	BB
R426-2	BB	BB	BB	AA	BB	BB	BB	AA	BB	BB	BB	AA	BB	BB	AA	AA	BB	AA	BB	AA	BB	AA	BB	BB	AA	BB	AA	BB	AA	AA	BB	BB	BB	BB	AA	BB	AA	AA	BB	BB	BB	AA	BB	AA	BB	BB	BB	AA	BB
R429	BB	BB	BB	AA	BB	BB	BB	AA	AA	AA	AA	AA	BB	BB	BB	AA	AA	AA	BB	AA	BB	AA	BB	BB	AA	AA	BB	BB	AA	BB	BB	BB	AA	BB	AA	BB	AA	AA	AA	AA	AA	AA	AA	BB	AA	BB	BB	AA	AA
R432	BB	AA	BB	BB	BB	BB	BB	AA	AA	AA	AA	AA	BB	BB	AA	AA	AA	AA	AA	AA	BB	BB	BB	BB	AA	BB	AA	AA	AA	BB	BB	AA	AA	BB	BB	AA	AA	AA	AA	AA	BB	AA	BB	BB	AA	BB	BB	AA	AA
R433	BB	AA	BB	BB	BB	AA	BB	AA	AA	AA	AA	AA	BB	BB	AA	AA	AA	NA	AA	AA	BB	BB	BB	BB	AA	BB	AA	AA	AA	BB	BB	AA	AA	BB	AA	AA	AA	AA	AA	AA	BB	AA	BB	AA	AA	BB	BB	BB	AA
R435	BB	AA	BB	AA	BB	BB	BB	AA	BB	BB	AA	AA	BB	AA	AA	AA	BB	AA	AA	AA	BB	BB	BB	BB	BB	BB	AA	AA	AA	BB	BB	AA	AA	BB	AA	AA	AA	AA	AA	BB	BB	AA	BB	AA	AA	BB	AA	BB	AA
R437	BB	BB	BB	AA	BB	BB	BB	AA	BB	BB	AA	BB	BB	BB	BB	AA	BB	BB	AA	AA	BB	BB	BB	BB	BB	BB	AA	AA	AA	BB	BB	AA	BB	BB	AA	BB	BB	AA	AA	BB	BB	AA	BB	AA	BB	BB	AA	AA	AA
R439	BB	BB	BB	AA	BB	BB	BB	AA	AA	BB	AA	AA	BB	BB	BB	AA	AA	BB	BB	AA	BB	BB	AA	BB	AA	BB	AA	BB	AA	BB	BB	BB	AA	AA	AA	BB	BB	AA	AA	AA	BB	AA	AA	BB	AA	BB	NA	AA	BB
R443	AA	BB	BB	AA	BB	BB	AA	BB	AA	AA	AA	AA	AA	AA	AA	BB	AA	AA	AA	AA	BB	AA	BB	AA	BB	BB	AA	AA	AA	AA	BB	BB	AA	BB	BB	AA	BB	AA	AA	AA	BB	BB	AA	AA	AA	AA	AA	AA	AA
R447	NA	BB	BB	BB	AA	NA	NA	NA	AA	AA	BB	AA	NA	BB	BB	AA	AA	BB	NA	AA	NA	NA	BB	BB	NA	BB	AA	NA	AA	NA	BB	AA	BB	BB	BB	BB	NA	NA	NA	NA	BB	NA	AA	NA	NA	BB	NA	AA	BB
R449	AA	BB	BB	AA	BB	BB	BB	BB	AA	AA	AA	AA	AA	BB	BB	AA	AA	AA	AA	AA	BB	AA	BB	AA	BB	AA	AA	AA	AA	AA	BB	BB	AA	BB	BB	AA	BB	BB	AA	NA	AA	BB	AA	BB	AA	BB	AA	AA	BB
R453	BB	BB	BB	AA	BB	NA	BB	BB	AA	AA	AA	AA	AA	BB	BB	AA	AA	BB	BB	AA	BB	AA	BB	AA	NA	BB	AA	AA	AA	BB	BB	BB	AA	BB	BB	AA	BB	BB	AA	AA	BB	AA	AA	BB	AA	BB	BB	AA	AA
R459-1	BB	BB	BB	AA	BB	BB	BB	AA	AA	AA	AA	BB	BB	BB	BB	AA	AA	BB	BB	AA	BB	BB	AA	BB	AA	BB	AA	AA	AA	BB	BB	BB	AA	BB	AA	BB	BB	NA	AA	AA	BB	AA	BB	AA	BB	BB	BB	BB	AA
R459-2	NA	BB	BB	AA	BB	BB	BB	AA	BB	BB	AA	AA	BB	BB	AA	BB	BB	BB	BB	AA	AA	BB	AA	BB	AA	BB	AA	AA	AA	BB	BB	BB	BB	BB	AA	BB	BB	AA	AA	AA	BB	AA	BB	BB	BB	BB	BB	AA	AA
R459-4	BB	BB	BB	AA	BB	BB	BB	AA	BB	BB	AA	AA	BB	BB	AA	AA	BB	BB	BB	AA	AA	BB	AA	BB	BB	BB	AA	BB	AA	BB	BB	BB	AA	BB	AA	BB	BB	AA	AA	AA	BB	AA	AA	AA	BB	BB	BB	BB	AA
R461-2	BB	BB	BB	AA	BB	BB	BB	BB	BB	BB	BB	AA	BB	AA	AA	AA	BB	BB	AA	AA	BB	AA	BB	BB	AA	AA	AA	BB	AA	BB	BB	BB	AA	BB	AA	BB	AA	AA	AA	BB	AA	AA	AA	AA	AA	BB	BB	AA	BB
R461-3	BB	BB	BB	AA	BB	BB	BB	AA	AA	AA	AA	AA	BB	BB	BB	BB	AA	BB	BB	AA	BB	BB	AA	BB	AA	BB	AA	AA	AA	AA	BB	AA	BB	BB	BB	BB	AA	AA	AA	AA	BB	AA	BB	AA	BB	BB	AA	AA	AA
R461-4	BB	BB	BB	AA	BB	BB	BB	AA	BB	BB	AA	BB	BB	BB	BB	BB	BB	BB	BB	AA	AA	AA	BB	BB	AA	BB	AA	AA	AA	BB	BB	AA	BB	BB	AA	BB	BB	AA	AA	AA	BB	AA	BB	AA	BB	BB	NA	AA	AA
R463-3	BB	AA	BB	BB	BB	NA	BB	AA	AA	AA	AA	AA	BB	BB	AA	AA	AA	AA	BB	AA	BB	BB	BB	BB	AA	BB	AA	AA	AA	BB	BB	BB	AA	BB	BB	BB	AA	NA	AA	AA	BB	AA	AA	BB	NA	BB	NA	AA	AA
R463-4	BB	AA	BB	BB	BB	BB	BB	AA	AA	AA	AA	AA	BB	BB	AA	AA	AA	AA	BB	AA	BB	BB	BB	BB	AA	BB	AA	AA	AA	BB	BB	BB	AA	BB	BB	BB	AA	AA	AA	AA	BB	AA	AA	BB	BB	BB	AA	AA	AA
R463-5	BB	BB	BB	AA	BB	BB	BB	AA	AA	AA	AA	AA	BB	BB	AA	AA	AA	BB	AA	AA	BB	BB	BB	BB	AA	BB	AA	AA	AA	BB	BB	BB	AA	BB	BB	AA	AA	AA	AA	AA	BB	AA	AA	BB	BB	BB	BB	AA	AA
R465-3	BB	AA	BB	AA	BB	BB	BB	AA	BB	BB	AA	AA	BB	BB	AA	BB	BB	AA	AA	AA	AA	BB	BB	BB	AA	BB	AA	AA	AA	BB	BB	AA	AA	BB	BB	AA	BB	AA	AA	AA	BB	AA	BB	AA	BB	BB	BB	BB	AA
R467-3	BB	BB	BB	AA	BB	BB	BB	AA	BB	BB	AA	BB	BB	BB	BB	AA	BB	BB	AA	AA	AA	BB	AA	BB	AA	BB	AA	AA	AA	BB	BB	AA	BB	BB	AA	BB	AA	BB	AA	AA	BB	AA	AA	AA	BB	BB	BB	BB	AA
R467-5	BB	BB	BB	AA	BB	BB	BB	AA	BB	BB	AA	BB	BB	BB	BB	BB	BB	BB	AA	AA	AA	BB	AA	BB	AA	AA	AA	AA	AA	BB	BB	AA	BB	BB	AA	BB	AA	BB	AA	AA	AA	BB	BB	AA	BB	BB	BB	BB	AA
RHA266	BB	BB	BB	AA	BB	BB	BB	AA	BB	BB	AA	AA	BB	BB	AA	BB	BB	AA	BB	AA	AA	BB	AA	BB	BB	BB	AA	AA	AA	AA	BB	BB	AA	AA	AA	BB	BB	AA	AA	AA	BB	AA	BB	BB	BB	BB	NA	BB	AA
RHA274	AA	BB	BB	BB	BB	BB	BB	AA	BB	BB	BB	AA	AA	BB	BB	BB	BB	BB	BB	AA	BB	AA	BB	BB	AA	AA	AA	BB	AA	BB	BB	BB	BB	BB	AA	BB	BB	AA	BB	AA	AA	AA	AA	BB	AA	BB	NA	AA	BB
RHA275	BB	BB	BB	BB	BB	AA	BB	AA	AA	AA	AA	AA	BB	BB	AA	BB	AA	AA	BB	AA	BB	BB	BB	AA	AA	AA	AA	BB	BB	BB	BB	BB	AA	BB	AA	BB	BB	AA	AA	AA	AA	BB	BB	BB	AA	BB	BB	AA	BB
RHA276	BB	BB	BB	NA	BB	AA	BB	AA	AA	AA	AA	AA	BB	AA	AA	BB	AA	BB	BB	AA	BB	BB	BB	AA	AA	BB	AA	BB	AA	BB	BB	BB	AA	AA	AA	BB	BB	AA	AA	AA	BB	AA	AA	AA	BB	BB	BB	BB	AA
RHA299	BB	BB	BB	AA	BB	BB	BB	AA	AA	AA	AA	AA	BB	BB	AA	BB	AA	BB	BB	AA	BB	AA	AA	BB	BB	BB	AA	BB	AA	AA	BB	BB	AA	BB	BB	AA	BB	NA	AA	AA	BB	AA	BB	AA	BB	BB	BB	AA	BB
RHA439	AA	BB	BB	BB	BB	BB	BB	BB	BB	BB	AA	AA	AA	BB	BB	AA	BB	AA	BB	AA	BB	BB	BB	BB	BB	BB	AA	BB	AA	AA	BB	AA	AA	BB	BB	BB	BB	BB	AA	AA	BB	AA	AA	AA	AA	AA	BB	AA	AA
RHA440	BB	BB	BB	AA	BB	BB	AA	AA	BB	BB	AA	AA	AA	BB	BB	AA	BB	BB	AA	AA	AA	AA	BB	BB	AA	AA	AA	BB	AA	BB	BB	AA	AA	BB	AA	BB	AA	AA	AA	AA	AA	AA	AA	BB	AA	BB	BB	AA	BB
RHA801	BB	BB	BB	BB	BB	BB	AA	AA	BB	BB	AA	BB	BB	BB	AA	AA	BB	BB	BB	AA	BB	BB	BB	AA	BB	AA	AA	AA	AA	AA	BB	BB	AA	BB	AA	BB	BB	NA	AA	AA	AA	BB	AA	AA	BB	BB	BB	BB	AA
RK416	BB	AA	BB	AA	BB	BB	BB	AA	BB	BB	AA	AA	AA	BB	AA	AA	BB	BB	BB	AA	BB	AA	BB	BB	AA	AA	AA	AA	AA	BB	BB	BB	BB	AA	BB	BB	BB	AA	BB	NA	AA	AA	AA	AA	AA	BB	BB	BB	AA
[truncated: 119 more columns]
