# Supplementary material for: Unveiling the genetic basis of Sclerotinia head rot resistance in sunflower
Source: BMC Plant Biol. 2020 Jul 8;20:322. doi: 10.1186/s12870-020-02529-7 (PMC7346337; doi:10.1186/s12870-020-02529-7)
Supplement: Supplementary file 4 — Additional file 4: Table S4. Adjusted means across five field trials for Sclerotinia Head Rot-related phenotypic variables, STRUCTURE ancestry coefficients (K = 3) and number of favourable alleles for the inbred lines of the Association Mapping Population (AMP). [file 12870_2020_2529_MOESM4_ESM.xlsx]

## Sheet: Table_S4
Table S4. Adjusted means across five field trials for Sclerotinia Head Rot-related phenotypic variables, STRUCTURE ancestry coefficients (K=3) and number of favourable alleles for the inbred lines of the association mappong population (AMP).
Inbred Line	DI	AUDPCI	DS	IP	Q1	Q2	Q3	Number of favourable alleles across the 13 resistance-associated markers
2021	0.44	3.9	0.5	20.44	0.977	0.007	0.016	5
2067	0.86	9.78	0.65	16.94	0.953	0.039	0.008	3
2071	0.46	5.25	0.55	18.37	0.006	0.005	0.99	8
2091	0.7	9.45	0.61	17.47	0.964	0.026	0.01	3
2095	0.66	7.38	0.6	17.12	0.961	0.017	0.022	6
2101	0.62	6.09	0.46	19.14	0.868	0.113	0.018	5
2121	0.69	6.37	0.49	19.6	0.612	0.074	0.314	5
2123	0.6	6.01	0.56	18.41	0.748	0.088	0.163	3
2125	0.59	5.47	0.54	19.06	0.253	0.14	0.606	5
5023	0.76	7.47	0.72	17.49	0.01	0.984	0.006	3
5035	0.34	5.31	0.73	17.63	0.01	0.773	0.217	4
5049	0.43	4.92	0.74	17.76	0.526	0.041	0.432	4
5075	0.4	4.45	0.59	19.07	0.072	0.089	0.84	4
5285	0.43	5.11	0.63	18.83	0.447	0.104	0.449	3
5286	0.49	6.6	0.74	15.53	0.053	0.926	0.021	7
5289	0.87	11.23	0.79	14.65	0.497	0.03	0.473	3
5307	0.58	7.51	0.63	17.73	0.133	0.857	0.01	6
5313	0.4	4.86	0.45	19.42	0.02	0.929	0.051	5
5341.1	0.27	3.24	0.38	18.53	0.228	0.657	0.115	2
5348	0.38	4.37	0.27	20.04	0.962	0.006	0.032	3
5381	0.27	4.13	0.44	19.42	0.055	0.912	0.033	8
5383	0.18	2.05	0.24	24.55	0.011	0.974	0.015	8
5431	0.82	9.68	0.74	17.82	0.186	0.149	0.666	3
7_1_1	0.22	1.41	0.24	14.24	0.955	0.033	0.011	6
51084	0.32	3.81	0.46	19.88	0.173	0.638	0.189	9
51084/5429	0.39	2.06	0.31	22.47	0.046	0.263	0.691	6
51084/C820	0.46	4.03	0.49	21.2	0.053	0.939	0.008	11
5341/51084	0.74	7.82	0.56	17.68	0.596	0.025	0.379	6
5393-E	0.68	7.48	0.64	16.75	0.441	0.544	0.015	2
5393-N	0.67	7.31	0.71	18.41	0.379	0.611	0.01	3
7X1	0.52	5.58	0.45	19.81	0.98	0.014	0.005	5
ALB2/5261	0.23	0.86	0.22	24.79	0.257	0.731	0.012	8
ALB2/5261/51084	0.29	4.02	0.39	20.07	0.028	0.934	0.038	8
B10	0.23	2.9	0.42	22.02	0.91	0.052	0.038	7
B473-2	0.74	7.24	0.56	18.57	0.533	0.306	0.16	2
B473-4	0.69	6.52	0.66	18.84	0.91	0.033	0.058	1
B473-5	0.49	4.15	0.51	20.98	0.951	0.032	0.018	5
B473-6	0.42	4.6	0.71	19.31	0.837	0.013	0.15	4
B475-3	0.71	8.29	0.84	18	0.978	0.01	0.012	4
B475-4	0.74	6.74	0.54	20.33	0.962	0.014	0.024	3
B475-6	0.7	6.83	0.51	19.35	0.968	0.014	0.018	4
B477-1	0.69	4.18	0.3	22.86	0.951	0.016	0.032	6
B481-2	0.66	4.88	0.41	21.35	0.006	0.006	0.988	8
B481-3	0.86	9.35	0.77	17.07	0.036	0.398	0.566	6
B481-4	0.45	6.17	0.67	16.69	0.013	0.028	0.959	6
B481-5	0.77	8.79	0.78	16.58	0.008	0.006	0.986	8
B481-6	0.77	6.72	0.58	19.24	0.944	0.041	0.016	2
B483-1	0.54	4.57	0.55	20.75	0.005	0.005	0.99	7
B483-3	0.51	5.58	0.56	18.85	0.009	0.007	0.984	7
B485-5	0.77	9.32	0.79	15.96	0.945	0.015	0.04	4
B487-4	0.57	5.71	0.76	18.13	0.008	0.007	0.985	7
B59	0.52	4.31	0.4	21.06	0.964	0.026	0.01	4
B99	0.39	5.36	0.44	18.97	0.697	0.037	0.266	6
C1059	0.52	5.25	0.55	17.37	0.932	0.056	0.012	5
C110M	0.76	8.02	0.69	18.46	0.041	0.952	0.007	5
C112M	0.5	5.12	0.58	18.88	0.748	0.071	0.182	6
C154B	0.6	7.49	0.66	17.32	0.653	0.009	0.337	5
C192-1	0.41	3.49	0.43	19.65	0.771	0.009	0.22	8
C208F	0.31	4.48	0.57	19.25	0.032	0.855	0.112	7
C396-2B	0.43	5.6	0.58	19.02	0.981	0.006	0.012	4
C436	0.37	3.92	0.41	20.53	0.827	0.019	0.154	5
C438	0.24	2.2	0.32	20.84	0.237	0.482	0.281	8
C454-B	0.55	5.49	0.56	19.18	0.007	0.006	0.988	8
C458B	0.63	6.54	0.63	18.11	0.011	0.012	0.976	6
C494-1	0.51	5.96	0.66	17.93	0.716	0.277	0.007	2
C610	0.23	4.24	0.73	17.54	0.647	0.155	0.198	7
C625-U	0.51	5.24	0.5	18.51	0.246	0.618	0.136	5
C626-M	0.48	6.63	0.81	19.51	0.668	0.322	0.011	6
C627-1M	0.37	4.57	0.67	19.64	0.398	0.56	0.042	7
C811	0.55	6.25	0.49	19.13	0.984	0.009	0.007	6
C812	0.49	6.64	0.64	17.76	0.827	0.133	0.041	6
C813	0.51	5.63	0.59	18.63	0.452	0.039	0.508	3
C816	0.31	4.38	0.48	19.95	0.007	0.025	0.968	6
C817	0.81	7.01	0.5	20.13	0.925	0.065	0.01	5
C818	0.51	6.29	0.63	18.83	0.008	0.665	0.328	6
C820	0.53	5.19	0.59	19.87	0.125	0.841	0.033	5
C826-M	0.62	7.58	0.74	17.08	0.06	0.908	0.032	6
C827	0.4	4.83	0.58	19.5	0.396	0.551	0.053	7
C829B	0.26	3	0.37	20.89	0.359	0.444	0.197	8
C849	0.52	4.87	0.36	20.78	0.979	0.01	0.011	6
C851B	0.62	7.94	0.67	17.49	0.56	0.012	0.428	5
C853B	0.78	8.35	0.63	16.21	0.462	0.078	0.46	5
C977B	0.6	7.16	0.77	17.96	0.326	0.08	0.594	4
F155B	0.34	3.6	0.42	22.88	0.968	0.016	0.016	5
GP365	0.58	6	0.58	17.92	0.567	0.367	0.066	4
HA234	0.62	8.22	0.82	15.44	0.604	0.102	0.294	6
HA441	0.22	2.52	0.33	21.53	0.019	0.957	0.025	9
HA64	0.46	5	0.55	19.08	0.924	0.051	0.025	5
HA853	0.27	3.71	0.43	21.66	0.957	0.016	0.027	8
HA89	0.43	4.53	0.58	18.41	0.019	0.01	0.971	7
HAR2	0.74	7.26	0.5	19.34	0.953	0.038	0.009	5
HAR4	0.62	6.75	0.68	16.93	0.941	0.04	0.02	3
PAC2	0.29	2.05	0.38	22.34	0.561	0.432	0.006	4
R073	0.62	7.84	0.73	16.19	0.067	0.59	0.344	5
R413	0.55	6.35	0.48	20.08	0.011	0.791	0.198	5
R415	0.59	6.24	0.54	19.38	0.015	0.581	0.404	5
R419	0.66	7.58	0.69	17.35	0.008	0.884	0.108	5
R420	0.83	8.58	0.67	18.59	0.018	0.965	0.017	4
R422	0.51	4.75	0.51	19.5	0.013	0.458	0.529	5
R423	0.43	5.85	0.64	17.42	0.008	0.981	0.011	4
R424	0.72	8.13	0.77	16.92	0.027	0.961	0.012	5
R425	0.39	5.02	0.7	18.29	0.011	0.243	0.746	5
R426-1	0.51	5.82	0.8	17.58	0.009	0.982	0.01	4
R426-2	0.57	8.46	0.74	16.52	0.008	0.981	0.011	4
R429	0.55	5.27	0.56	19.94	0.212	0.573	0.215	5
R432	0.76	8.92	0.76	15.39	0.98	0.014	0.005	2
R433	0.75	6.1	0.54	20.13	0.965	0.03	0.005	2
R435	0.88	9.36	0.7	17.37	0.98	0.014	0.006	1
R437	0.85	7.43	0.47	19.95	0.018	0.971	0.01	4
R439	0.8	9.91	0.79	16.84	0.026	0.963	0.011	2
R443	0.47	4.49	0.64	21.72	0.586	0.05	0.364	5
R447	0.25	3.06	0.28	20.5	0.738	0.023	0.239	4
R449	0.44	3.47	0.4	21.56	0.76	0.095	0.145	5
R453	0.83	9.2	0.67	17.31	0.46	0.518	0.022	3
R459-1	0.65	6.08	0.47	21.25	0.015	0.976	0.009	4
R459-2	0.21	2.03	0.35	19.27	0.006	0.984	0.01	5
R459-4	0.89	10.54	0.84	15.08	0.009	0.973	0.018	4
R461-2	0.52	5.88	0.65	18.32	0.013	0.98	0.007	6
R461-3	0.68	6.15	0.55	20.69	0.045	0.916	0.038	6
R461-4	0.73	8.04	0.73	18.1	0.105	0.881	0.013	4
R463-3	0.67	9.32	0.86	14.8	0.681	0.294	0.024	3
R463-4	0.81	7.41	0.59	19.36	0.492	0.154	0.354	3
R463-5	0.52	5.26	0.65	19.52	0.298	0.674	0.028	5
R465-3	0.69	8.1	0.77	16.5	0.431	0.561	0.008	3
R467-3	0.85	10.68	0.82	15.22	0.552	0.44	0.008	3
R467-5	0.79	9.31	0.69	16.27	0.101	0.783	0.116	4
RHA266	0.32	3.57	0.52	19.35	0.32	0.637	0.043	5
RHA274	0.27	3.04	0.36	21.06	0.082	0.776	0.141	7
RHA275	0.61	6.35	0.52	19.33	0.013	0.973	0.014	6
RHA276	0.7	6.11	0.59	19.55	0.009	0.983	0.009	5
RHA299	0.28	3.7	0.51	21.61	0.016	0.748	0.235	6
RHA439	0.38	3.85	0.57	19.06	0.062	0.903	0.035	7
RHA440	0.64	6.21	0.45	19.12	0.026	0.563	0.411	7
RHA801	0.32	3.75	0.51	20.79	0.013	0.96	0.027	9
RK416	0.23	2.37	0.35	21.83	0.975	0.012	0.013	6
DI: Disease Incidence; AUDPCI: area under the disease progress curve for DI; DS: Disease severity; IP: Incubation period.
