# Supplementary material for: Unveiling the genetic basis of Sclerotinia head rot resistance in sunflower
Source: BMC Plant Biol. 2020 Jul 8;20:322. doi: 10.1186/s12870-020-02529-7 (PMC7346337; doi:10.1186/s12870-020-02529-7)
Supplement: Supplementary file 5 — Additional file 5: Table S5. Phenotypic and genetic distance matrices for the 135 Inbred lines (ILs). [file 12870_2020_2529_MOESM5_ESM.xlsx]

## Sheet: Table_S5
Table S5. Distance matrices for the 135 inbred lines (ILs). Below the diagonal: Euclidean distance estimates based on standarised Sclerotinia head rot (SHR)-related phenotypic variables. Above the diagonal: distance matrix based on the number of shared alleles constructed for all pairs of individuals using the SSR data of Filippi et al (2015)
IL	2021	5023	R424	R425	R426-1	R426-2	R429	R432	R433	R435	R437	R439	5035	R443	R447	R449	R453	R459-1	R459-2	R459-4	R461-2	R461-3	R461-4	5049	R463-3	R463-4	R463-5	R465-3	R467-3	R467-5	RHA266	RHA274	RHA275	RHA276	5075	RHA299	RHA439	RHA440	HA441	RHA801	RK416	5285	5286	5289	5307	5313	5341.1	2067	5348
2021	0	0.547619	0.5	0.47619	0.615385	0.547619	0.583333	0.488095	0.47619	0.4625	0.573171	0.47619	0.560976	0.317073	0.280488	0.475	0.404762	0.525	0.571429	0.47619	0.5	0.571429	0.47619	0.535714	0.404762	0.416667	0.488095	0.47619	0.47619	0.463415	0.47619	0.702381	0.547619	0.5625	0.487805	0.5	0.536585	0.428571	0.575	0.583333	0.414286	0.551282	0.511905	0.4875	0.440476	0.52381	0.488095	0.390244	0.428571
5023	3.31	0	0.261905	0.52381	0.282051	0.333333	0.511905	0.535714	0.47619	0.5125	0.268293	0.285714	0.45122	0.536585	0.54878	0.525	0.357143	0.375	0.428571	0.261905	0.261905	0.47619	0.309524	0.595238	0.428571	0.488095	0.511905	0.333333	0.285714	0.390244	0.440476	0.678571	0.392857	0.2375	0.560976	0.426829	0.512195	0.5	0.4	0.380952	0.5	0.525641	0.559524	0.4875	0.297619	0.333333	0.333333	0.536585	0.571429
R424	3.78	0.784747	0	0.52381	0.307692	0.380952	0.452381	0.452381	0.5	0.45	0.329268	0.404762	0.536585	0.512195	0.45122	0.425	0.428571	0.325	0.5	0.380952	0.357143	0.47619	0.404762	0.559524	0.380952	0.404762	0.428571	0.309524	0.309524	0.317073	0.488095	0.690476	0.511905	0.4125	0.463415	0.378049	0.463415	0.5	0.45	0.416667	0.528571	0.538462	0.52381	0.45	0.261905	0.380952	0.333333	0.487805	0.47619
R425	2.82	2.4507	2.30541	0	0.384615	0.404762	0.488095	0.559524	0.619048	0.6375	0.426829	0.452381	0.256098	0.414634	0.47561	0.525	0.452381	0.575	0.5	0.452381	0.619048	0.595238	0.666667	0.5	0.47619	0.488095	0.559524	0.595238	0.5	0.463415	0.547619	0.464286	0.452381	0.5625	0.365854	0.365854	0.439024	0.333333	0.5	0.464286	0.557143	0.423077	0.440476	0.5125	0.535714	0.452381	0.47619	0.463415	0.642857
R426-1	2.88	2.1293	2.37952	2.64328	0	0.153846	0.397436	0.474359	0.564103	0.608108	0.368421	0.358974	0.302632	0.447368	0.513158	0.405405	0.435897	0.459459	0.461538	0.384615	0.410256	0.487179	0.461538	0.474359	0.435897	0.5	0.448718	0.333333	0.358974	0.342105	0.551282	0.5	0.474359	0.391892	0.552632	0.460526	0.421053	0.410256	0.486486	0.25641	0.590909	0.458333	0.525641	0.608108	0.5	0.384615	0.448718	0.526316	0.615385
R426-2	3.92	0.816709	0.466542	2.66804	2.28263	0	0.440476	0.511905	0.571429	0.5625	0.439024	0.380952	0.378049	0.463415	0.54878	0.525	0.452381	0.425	0.404762	0.357143	0.357143	0.452381	0.404762	0.452381	0.428571	0.416667	0.416667	0.404762	0.404762	0.414634	0.607143	0.535714	0.392857	0.3875	0.536585	0.439024	0.463415	0.52381	0.475	0.333333	0.585714	0.474359	0.464286	0.5625	0.488095	0.404762	0.404762	0.487805	0.642857
R429	1.12	2.32121	2.7564	2.09742	2.47197	2.95096	0	0.428571	0.452381	0.4	0.426829	0.511905	0.512195	0.47561	0.463415	0.4375	0.583333	0.5125	0.440476	0.440476	0.511905	0.559524	0.464286	0.416667	0.416667	0.333333	0.380952	0.464286	0.380952	0.414634	0.464286	0.642857	0.52381	0.5125	0.47561	0.54878	0.426829	0.464286	0.55	0.52381	0.557143	0.487179	0.5	0.475	0.5	0.440476	0.440476	0.5	0.52381
R432	4.43	1.33423	1.23048	3.3961	2.74215	0.844503	3.51654	0	0.238095	0.275	0.5	0.488095	0.47561	0.52439	0.390244	0.3875	0.416667	0.5625	0.535714	0.488095	0.630952	0.559524	0.559524	0.404762	0.345238	0.380952	0.285714	0.297619	0.333333	0.536585	0.535714	0.52381	0.428571	0.5625	0.573171	0.52439	0.52439	0.488095	0.425	0.571429	0.414286	0.410256	0.404762	0.4	0.47619	0.535714	0.488095	0.378049	0.47619
R433	1.56	2.39278	3.02393	3.11974	2.66279	3.07954	1.15049	3.45567	0	0.2	0.414634	0.452381	0.560976	0.609756	0.426829	0.5	0.5	0.475	0.452381	0.47619	0.52381	0.47619	0.47619	0.642857	0.404762	0.452381	0.452381	0.428571	0.380952	0.463415	0.559524	0.619048	0.428571	0.5375	0.609756	0.597561	0.585366	0.47619	0.425	0.630952	0.471429	0.487179	0.547619	0.425	0.52381	0.5	0.5	0.439024	0.452381
R435	4.05	1.17283	1.5001	3.52644	2.96241	1.305	3.08757	1.22467	2.78465	0	0.410256	0.4625	0.576923	0.576923	0.4	0.460526	0.4375	0.407895	0.4625	0.4875	0.4875	0.4625	0.4125	0.5	0.4125	0.425	0.325	0.4875	0.35	0.425	0.5625	0.6	0.5	0.565789	0.4875	0.576923	0.5375	0.4875	0.5	0.65	0.5	0.394737	0.475	0.307692	0.4	0.4375	0.4625	0.4125	0.4
R437	2.86	3.0442	3.73863	4.46824	3.50474	3.64758	2.61872	3.7308	1.48266	2.87908	0	0.341463	0.425	0.5625	0.475	0.525641	0.426829	0.320513	0.329268	0.292683	0.317073	0.426829	0.365854	0.597561	0.365854	0.5	0.47561	0.341463	0.292683	0.3125	0.45122	0.646341	0.426829	0.474359	0.4875	0.45	0.375	0.414634	0.4	0.487805	0.544118	0.381579	0.47561	0.487179	0.365854	0.231707	0.426829	0.475	0.597561
R439	4.91	1.67987	1.49411	3.68224	3.54292	1.40989	3.8514	1.34455	3.79762	1.21254	4.0515	0	0.439024	0.414634	0.45122	0.5	0.166667	0.375	0.452381	0.380952	0.380952	0.452381	0.380952	0.511905	0.404762	0.535714	0.416667	0.380952	0.404762	0.463415	0.47619	0.488095	0.404762	0.3125	0.585366	0.426829	0.487805	0.452381	0.375	0.345238	0.414286	0.5	0.416667	0.4875	0.297619	0.357143	0.345238	0.439024	0.52381
5035	3.21	2.51367	2.25057	0.744836	2.35324	2.54935	2.54229	3.27862	3.47114	3.60289	4.75574	3.68193	0	0.5	0.4875	0.512821	0.439024	0.487179	0.426829	0.378049	0.54878	0.52439	0.536585	0.54878	0.463415	0.54878	0.47561	0.463415	0.414634	0.375	0.634146	0.353659	0.390244	0.525641	0.35	0.4375	0.4875	0.268293	0.410256	0.45122	0.529412	0.435897	0.414634	0.5	0.597561	0.5	0.5	0.525	0.634146
R443	1.63	3.21367	3.5201	2.35832	2.61712	3.73126	1.56426	4.44088	2.27056	4.07922	3.64132	4.66753	2.61974	0	0.3625	0.3	0.365854	0.564103	0.609756	0.560976	0.585366	0.609756	0.585366	0.304878	0.439024	0.45122	0.52439	0.463415	0.512195	0.575	0.54878	0.621951	0.52439	0.474359	0.5	0.4125	0.475	0.487805	0.564103	0.463415	0.397059	0.513158	0.5	0.525641	0.47561	0.463415	0.45122	0.425	0.439024
R447	2.29	5.30033	5.7492	4.77261	4.64557	5.82831	3.26482	6.19428	3.29169	5.84828	3.92872	6.84278	5.11044	3.645	0	0.294872	0.402439	0.448718	0.47561	0.45122	0.5	0.45122	0.45122	0.414634	0.304878	0.390244	0.365854	0.426829	0.45122	0.426829	0.512195	0.560976	0.512195	0.589744	0.45122	0.4875	0.5	0.304878	0.448718	0.621951	0.514706	0.461538	0.487805	0.487179	0.463415	0.47561	0.5	0.426829	0.5
R449	2.33	5.13659	5.70701	5.10225	4.35501	5.72104	3.28725	6.05243	2.92739	5.57082	3.25587	6.64658	5.38256	3.49228	1.48916	0	0.425	0.578947	0.55	0.525	0.575	0.525	0.575	0.4375	0.45	0.4625	0.4625	0.425	0.475	0.538462	0.5625	0.6125	0.5375	0.565789	0.461538	0.551282	0.487179	0.425	0.526316	0.575	0.5	0.554054	0.5125	0.565789	0.5375	0.425	0.475	0.512821	0.45
R453	3.7	1.2464	1.67982	3.48592	2.74465	1.45971	2.81397	1.38997	2.41587	0.600103	2.45727	1.76961	3.57256	3.895	5.36753	5.09776	0	0.425	0.5	0.404762	0.47619	0.47619	0.452381	0.488095	0.380952	0.559524	0.392857	0.357143	0.428571	0.463415	0.595238	0.559524	0.404762	0.3875	0.560976	0.378049	0.560976	0.47619	0.375	0.416667	0.357143	0.448718	0.488095	0.4375	0.297619	0.404762	0.369048	0.487805	0.47619
R459-1	1.67	3.15553	3.77882	3.74503	3.31567	3.83453	1.66725	4.19216	0.79901	3.42351	1.42653	4.46251	4.13423	2.51098	2.98411	2.46636	3.0455	0	0.275	0.325	0.25	0.225	0.225	0.6125	0.375	0.4625	0.3875	0.4	0.45	0.282051	0.6125	0.5875	0.4625	0.434211	0.487179	0.5	0.512821	0.5	0.473684	0.55	0.590909	0.527027	0.5375	0.460526	0.3625	0.325	0.4375	0.538462	0.525
R459-2	1.98	4.85387	5.18133	3.78496	4.12934	5.32345	2.85933	5.76624	3.35391	5.63512	4.39531	6.45659	4.10324	3.16109	1.48504	2.58038	5.22145	3.35812	0	0.238095	0.333333	0.214286	0.309524	0.678571	0.452381	0.464286	0.392857	0.428571	0.47619	0.341463	0.511905	0.535714	0.440476	0.4375	0.560976	0.560976	0.560976	0.47619	0.5	0.5	0.642857	0.525641	0.511905	0.5125	0.535714	0.380952	0.547619	0.634146	0.642857
R459-4	5.91	2.62208	2.17734	4.26836	4.13037	2.04888	4.87249	1.80484	4.93139	2.34172	5.2117	1.27647	4.10308	5.58506	7.82743	7.69548	2.81585	5.6382	7.31067	0	0.238095	0.404762	0.309524	0.571429	0.333333	0.345238	0.345238	0.333333	0.285714	0.317073	0.416667	0.559524	0.464286	0.3625	0.487805	0.463415	0.439024	0.380952	0.475	0.428571	0.585714	0.474359	0.464286	0.4375	0.392857	0.380952	0.380952	0.536585	0.619048
R461-2	1.79	1.90156	2.1772	1.73686	1.61933	2.30107	1.12777	2.88169	1.76005	2.80746	3.00492	3.4996	1.8821	1.94694	3.68715	3.75907	2.50664	2.43128	3.09873	4.32831	0	0.333333	0.166667	0.571429	0.47619	0.464286	0.488095	0.333333	0.357143	0.317073	0.440476	0.630952	0.488095	0.4375	0.512195	0.609756	0.439024	0.5	0.525	0.5	0.614286	0.628205	0.583333	0.5875	0.392857	0.333333	0.404762	0.487805	0.595238
R461-3	1.56	2.29195	2.7531	2.41376	2.79052	2.95545	0.66219	3.52003	1.03866	2.88305	2.39553	3.65187	2.88174	1.74622	3.59465	3.49326	2.65361	1.46392	3.37413	4.76417	1.57167	0	0.309524	0.654762	0.52381	0.607143	0.488095	0.47619	0.547619	0.390244	0.559524	0.535714	0.488095	0.4625	0.512195	0.560976	0.560976	0.52381	0.575	0.52381	0.557143	0.576923	0.607143	0.5375	0.464286	0.452381	0.5	0.609756	0.642857
R461-4	3.18	0.487848	0.868544	2.38276	2.19644	0.972135	2.14879	1.58742	2.23478	1.20141	2.9384	1.76416	2.48264	3.01471	5.16588	5.01173	1.22098	2.96233	4.76895	2.7779	1.7858	2.03834	0	0.571429	0.428571	0.416667	0.392857	0.380952	0.380952	0.341463	0.488095	0.678571	0.488095	0.3875	0.536585	0.585366	0.463415	0.52381	0.475	0.547619	0.585714	0.576923	0.583333	0.5125	0.440476	0.333333	0.428571	0.414634	0.5
5049	2.32	2.10253	2.28081	1.71965	1.05203	2.37	1.8659	2.96089	2.47661	3.15605	3.65033	3.67097	1.5542	2.11053	4.21064	4.20504	2.94963	3.15259	3.45071	4.30755	0.98046	2.32893	2.13677	0	0.404762	0.392857	0.404762	0.452381	0.440476	0.585366	0.5	0.52381	0.559524	0.5375	0.487805	0.47561	0.426829	0.511905	0.5875	0.547619	0.528571	0.435897	0.488095	0.4875	0.511905	0.535714	0.416667	0.439024	0.52381
R463-3	5.33	2.43454	1.70626	3.23292	3.54983	1.73962	4.3416	1.90416	4.70933	2.73438	5.34994	1.99991	2.94687	4.94768	7.2049	7.28763	3.02546	5.46306	6.4778	1.51989	3.6173	4.3833	2.54954	3.49841	0	0.25	0.27381	0.357143	0.333333	0.414634	0.535714	0.535714	0.416667	0.4875	0.487805	0.353659	0.487805	0.333333	0.375	0.52381	0.557143	0.320513	0.392857	0.3625	0.440476	0.452381	0.357143	0.463415	0.452381
R463-4	2.97	1.39937	1.87699	2.69994	3.06341	2.07706	1.91859	2.49016	1.88281	1.67646	2.56787	2.29377	3.09438	3.01364	4.9311	4.78493	1.70256	2.47052	4.65993	3.48644	2.21439	1.5682	1.22843	2.79533	3.44975	0	0.261905	0.416667	0.357143	0.439024	0.511905	0.619048	0.5	0.5125	0.45122	0.439024	0.5	0.440476	0.525	0.595238	0.614286	0.384615	0.404762	0.325	0.452381	0.440476	0.369048	0.426829	0.547619
R463-5	1.17	2.34157	2.79266	2.30364	1.79883	2.88644	0.856797	3.42961	1.27207	3.13757	2.60586	3.95997	2.51522	1.48652	3.21096	3.05366	2.80701	1.81608	2.83671	4.90211	0.864142	1.29986	2.21321	1.39031	4.34756	2.37014	0	0.369048	0.333333	0.439024	0.535714	0.571429	0.428571	0.5125	0.5	0.512195	0.5	0.392857	0.35	0.547619	0.557143	0.461538	0.357143	0.425	0.452381	0.464286	0.488095	0.426829	0.5
R465-3	4.3	1.47165	0.748007	2.3375	2.80657	1.03115	3.28386	1.61749	3.69357	2.10111	4.47284	1.64743	2.19055	3.89296	6.30902	6.33792	2.37326	4.44576	5.61574	1.93805	2.68537	3.30333	1.56747	2.635	1.15319	2.42499	3.34991	0	0.238095	0.341463	0.488095	0.630952	0.488095	0.4875	0.463415	0.5	0.463415	0.404762	0.425	0.452381	0.471429	0.551282	0.535714	0.5625	0.416667	0.380952	0.404762	0.439024	0.571429
R467-3	5.56	2.33427	1.83757	3.96132	3.8738	1.70572	4.52746	1.49601	4.60108	2.0544	4.91128	1.10345	3.81061	5.29416	7.42648	7.34334	2.47445	5.30534	6.92371	0.544959	3.95821	4.42569	2.44125	4.01144	1.2899	3.20003	4.56515	1.6658	0	0.219512	0.392857	0.619048	0.428571	0.4125	0.463415	0.426829	0.439024	0.380952	0.4	0.416667	0.5	0.410256	0.428571	0.4	0.357143	0.404762	0.357143	0.390244	0.52381
R467-5	4.27	1.20185	1.06454	3.19466	3.08625	0.944011	3.25057	0.84715	3.22784	0.92188	3.5578	1.01857	3.23132	4.2791	6.05716	5.98645	1.19441	3.92855	5.6573	1.87462	2.80823	3.14817	1.29297	3.10372	1.98459	1.94111	3.3565	1.50171	1.48049	0	0.52439	0.585366	0.512195	0.5	0.414634	0.475	0.512195	0.365854	0.487179	0.402439	0.602941	0.487179	0.536585	0.487179	0.439024	0.390244	0.47561	0.560976	0.512195
RHA266	0.92	3.55155	3.91595	2.78293	2.70599	4.0325	1.65712	4.53094	2.19948	4.3759	3.41892	5.19309	3.02691	1.95061	2.17043	2.48189	3.99015	2.41659	1.49998	6.06253	1.75761	2.23218	3.45793	2.09618	5.31343	3.51154	1.38494	4.39326	5.69891	4.47377	0	0.642857	0.535714	0.4375	0.573171	0.52439	0.414634	0.488095	0.5625	0.47619	0.557143	0.602564	0.5	0.5375	0.404762	0.5	0.535714	0.463415	0.559524
RHA274	1.46	4.52576	4.87749	3.47102	4.14957	5.07927	2.26535	5.60445	2.81071	5.25344	3.96	6.05161	3.93751	2.52244	1.70802	2.52513	4.89191	2.69181	1.25363	7.02528	2.88921	2.61146	4.35912	3.43303	6.29356	4.02864	2.51504	5.32454	6.64159	5.34615	1.56545	0	0.464286	0.6125	0.52439	0.597561	0.597561	0.440476	0.525	0.535714	0.642857	0.435897	0.404762	0.5	0.595238	0.630952	0.571429	0.646341	0.785714
RHA275	1.64	2.01243	2.48247	2.37543	2.60875	2.63532	0.736259	3.10015	0.962616	2.58249	2.21472	3.43969	2.79913	2.22795	3.48554	3.50568	2.25824	1.58201	3.22639	4.50847	1.25454	0.762758	1.81368	2.14243	4.09314	1.50723	1.2431	3.089	4.13389	2.76196	2.11714	2.6818	0	0.425	0.54878	0.426829	0.439024	0.464286	0.225	0.47619	0.471429	0.512821	0.321429	0.525	0.464286	0.357143	0.464286	0.439024	0.547619
RHA276	1.66	2.16074	2.8037	3.02654	2.22661	2.81195	1.24083	3.1746	0.482742	2.61032	1.5652	3.63518	3.28576	2.26804	3.42747	3.02272	2.21962	1.17823	3.41371	4.71373	1.52952	1.27621	2.04518	2.1518	4.47285	1.95395	1.06809	3.48631	4.39004	3.05309	2.1429	3.01495	1.08575	0	0.602564	0.333333	0.525641	0.5875	0.407895	0.3125	0.439394	0.554054	0.5375	0.460526	0.3375	0.4125	0.375	0.576923	0.5375
5075	0.98	2.99279	3.32815	2.3221	2.26274	3.44988	1.2447	3.97727	1.89917	3.83669	3.19649	4.62054	2.55026	1.7372	2.65	2.86817	3.46962	2.27931	2.01413	5.48037	1.15982	1.84378	2.88259	1.60954	4.73316	3.02618	0.919026	3.81049	5.11108	3.90791	0.605213	1.91932	1.67469	1.79136	0	0.5125	0.439024	0.292683	0.538462	0.609756	0.573529	0.474359	0.52439	0.474359	0.5	0.439024	0.439024	0.487805	0.585366
RHA299	1.15	4.10572	4.44422	3.08098	3.37748	4.62508	1.92514	5.23743	2.52308	4.89696	3.79383	5.65895	3.40834	1.50043	2.29548	2.51734	4.56785	2.48993	1.89044	6.60559	2.40502	2.26659	3.90936	2.78528	5.87698	3.79143	1.88657	4.88289	6.24695	5.06168	1.23187	1.25388	2.51663	2.61647	1.4704	0	0.4375	0.45122	0.397436	0.365854	0.514286	0.460526	0.5	0.448718	0.353659	0.5	0.378049	0.525	0.609756
RHA439	1.37	2.8755	3.10785	1.59685	2.42066	3.33091	1.24277	3.94385	2.26942	3.87048	3.69513	4.46358	1.95035	1.60023	3.24651	3.57849	3.6168	2.73728	2.32159	5.26708	1.22228	1.85233	2.79408	1.48209	4.41875	2.88598	1.28989	3.4593	4.92674	3.81525	1.21921	2.09165	1.79439	2.20774	0.889625	1.71293	0	0.414634	0.512821	0.47561	0.573529	0.525641	0.378049	0.602564	0.47561	0.365854	0.512195	0.365854	0.658537
RHA440	1.73	2.65015	3.22854	3.32756	2.99604	3.26077	1.48124	3.52009	0.848945	2.95508	1.53678	4.01485	3.69595	2.84407	2.98389	2.86692	2.49607	1.16152	3.09819	5.10264	1.91785	1.53609	2.52624	2.73466	4.82887	2.19238	1.65227	3.9062	4.72908	3.28098	2.19131	2.71004	1.06117	1.0217	1.94784	2.74016	2.40666	0	0.35	0.52381	0.614286	0.448718	0.416667	0.5125	0.511905	0.5	0.440476	0.487805	0.619048
HA441	1.93	5.17071	5.55958	4.21914	4.50753	5.71481	2.93167	6.21321	3.27774	5.86388	4.25443	6.73672	4.59863	2.9624	1.15007	2.02519	5.45796	3.02827	1.21528	7.71377	3.4622	3.2712	5.008	3.92178	6.99487	4.74464	2.9763	6.04036	7.32846	6.0245	1.86831	0.923261	3.34552	3.4432	2.36738	1.499	2.7362	3.17877	0	0.4875	0.5	0.513514	0.35	0.512821	0.475	0.45	0.475	0.487179	0.5
RHA801	0.56	3.66702	4.05304	2.82415	3.13814	4.228	1.42605	4.78865	2.03515	4.44569	3.34148	5.24541	3.21238	1.57797	2.16791	2.43072	4.1026	2.08529	1.71812	6.21397	2.00544	1.84947	3.50464	2.49815	5.53301	3.323	1.49551	4.52855	5.85422	4.60053	0.860529	1.08789	1.98401	2.14614	1.05689	0.675787	1.34994	2.16613	1.58165	0	0.528571	0.512821	0.488095	0.6	0.464286	0.511905	0.464286	0.54878	0.654762
RK416	1.99	5.26112	5.66292	4.32553	4.59645	5.81926	3.00684	6.32126	3.32789	5.9489	4.28742	6.82561	4.71075	2.98891	1.20853	1.98576	5.54785	3.04651	1.37136	7.81591	3.57267	3.32598	5.09723	4.02431	7.11505	4.8105	3.05516	6.14672	7.4362	6.12944	1.98303	1.02073	3.43207	3.50325	2.48237	1.54153	2.84279	3.25758	0.186674	1.65439	0	0.59375	0.585714	0.5	0.5	0.528571	0.485714	0.397059	0.442857
5285	1.65	2.06927	2.32344	1.3491	1.97396	2.54466	0.911488	3.18268	1.87148	3.0629	3.25725	3.65074	1.68207	1.66079	3.71288	3.85621	2.84165	2.50275	2.99766	4.4942	0.61371	1.4149	1.96586	1.12192	3.74759	2.16773	0.992648	2.74072	4.15232	3.02813	1.72807	2.66651	1.28388	1.75116	1.18606	2.21666	0.829685	2.10354	3.33095	1.81317	3.43143	0	0.384615	0.189189	0.512821	0.5	0.448718	0.5	0.615385
5286	3.58	1.55123	1.30415	2.07164	1.87022	1.31464	2.80626	1.73355	3.23742	2.45177	4.08667	2.63743	1.79307	3.51247	5.36367	5.46153	2.38697	4.01967	4.60705	2.97485	1.87878	3.09191	1.75519	1.64559	2.0621	2.7199	2.62599	1.4956	2.6579	1.99883	3.42933	4.60969	2.67705	2.92346	2.8915	4.20693	2.68987	3.29509	5.21867	3.81515	5.34299	2.10245	0	0.425	0.452381	0.464286	0.535714	0.45122	0.619048
5289	5.71	2.52376	2.20833	4.43268	4.07172	1.96261	4.71656	1.42719	4.62249	1.93812	4.70621	1.30902	4.31508	5.62739	7.43638	7.31253	2.29243	5.2965	7.04754	1.03647	4.16243	4.60499	2.65043	4.29514	1.9407	3.342	4.72981	2.25511	0.805672	1.4957	5.85314	6.80814	4.23368	4.40749	5.28287	6.4762	5.20789	4.6642	7.45991	6.0424	7.56937	4.42796	2.93773	0	0.425	0.5875	0.4	0.474359	0.5
5307	2.61	1.02242	1.41091	2.2765	1.99667	1.45185	1.6851	1.91136	1.78194	1.67253	2.59722	2.47245	2.42388	2.80896	4.42461	4.37794	1.36423	2.53151	4.04426	3.41209	1.19268	1.74726	0.86786	1.80064	2.99671	1.47584	1.69403	2.10049	3.01954	1.7118	2.79493	3.74238	1.25838	1.5643	2.23034	3.40038	2.29442	1.86766	4.35948	2.93945	4.46426	1.52831	1.66549	3.11381	0	0.345238	0.297619	0.52439	0.571429
5313	0.9	3.21424	3.58834	2.69211	3.00514	3.73375	1.20395	4.20066	1.70631	3.89361	2.92105	4.74794	3.09338	2.17414	2.23889	2.66523	3.49373	1.91346	1.84667	5.70786	1.61893	1.65963	3.05723	2.36743	5.04864	2.8986	1.39442	4.11482	5.30837	3.98117	1.03654	1.464	1.41479	1.81063	0.937708	1.57899	1.38142	1.49187	2.06367	0.996152	2.18597	1.59218	3.3388	5.41579	2.34779	0	0.464286	0.439024	0.52381
5341.1	1.85	4.44086	4.79701	3.7529	3.7179	4.87863	2.63626	5.24607	2.93655	5.12464	3.83062	6.02234	4.01632	3.19286	1.37568	2.31162	4.66008	2.98005	0.853262	6.87641	2.73487	3.1452	4.35977	3.16903	6.11477	4.3356	2.50191	5.29626	6.47364	5.17862	1.30797	1.62318	2.85842	2.94484	1.73163	2.06254	2.29153	2.565	1.62157	1.75316	1.78168	2.79322	4.21465	6.52289	3.57005	1.52812	0	0.47561	0.535714
2067	4.27	1.52669	1.78939	3.79449	3.32351	1.59827	3.31785	1.33881	2.96995	0.479596	2.92988	1.34601	3.90057	4.42227	5.94959	5.71916	0.702792	3.57426	5.77474	2.40607	3.0638	3.10888	1.55404	3.48009	2.87047	1.86248	3.41543	2.35274	2.09661	0.943549	4.58821	5.40723	2.74103	2.8301	4.06143	5.14366	4.11811	3.02339	6.02533	4.66346	6.1153	3.33041	2.6782	1.83472	1.88314	4.03408	5.23645	0	0.512195
5348	1.99	4.71892	5.14525	4.31523	4.3495	5.23326	2.7538	5.5829	2.76628	5.19983	3.41777	6.18734	4.69664	3.43162	0.881465	1.85609	4.71682	2.50689	1.61625	7.18651	3.19985	3.03459	4.55801	3.87725	6.59403	4.28194	2.82545	5.71665	6.76585	5.37648	1.9945	1.53728	2.84253	2.94517	2.31735	2.22559	2.90626	2.33696	1.46389	1.93421	1.56973	3.2513	4.85423	6.75737	3.80079	1.67175	1.2727	5.26397	0
5381	1.56	4.23971	4.55584	3.43482	3.46724	4.66	2.31742	5.118	2.71943	4.9401	3.7465	5.80704	3.68679	2.66386	1.5411	2.30799	4.49391	2.74994	1.08974	6.68039	2.42887	2.78648	4.08974	2.91321	5.89174	4.10691	2.16142	5.0454	6.26664	5.01176	1.01159	1.36966	2.61206	2.73858	1.38375	1.48888	1.99093	2.49319	1.43188	1.31776	1.59584	2.48228	4.06973	6.36956	3.34593	1.25753	0.768694	5.08953	1.35052
5383	3.39	6.61641	7.05788	5.78229	6.0482	7.21944	4.33493	7.72361	4.45668	7.17995	5.15019	8.09136	6.2106	4.15316	2.22313	2.57434	6.78698	3.93294	2.95768	9.17118	5.06007	4.46946	6.4064	5.56061	8.57298	5.95455	4.454	7.56394	8.79429	7.46242	3.5927	2.4601	4.71065	4.71807	4.04557	2.87297	4.39079	4.44373	1.82968	3.11106	1.67675	4.90729	6.89659	8.90841	5.83959	3.65597	3.3338	7.33256	2.67993
5431	4.65	1.62886	1.44625	3.37973	3.57496	1.54183	3.55836	1.76492	3.58928	1.36254	3.97862	0.6433	3.46524	4.32731	6.64888	6.48488	1.89171	4.22547	6.25057	1.72838	3.33527	3.29905	1.59782	3.57764	2.17381	1.92996	3.76737	1.58608	1.53473	1.21829	5.00261	5.74312	3.18096	3.48775	4.4309	5.35365	4.21219	3.86217	6.46196	4.96197	6.5443	3.40623	2.7209	1.8709	2.36991	4.51507	5.87543	1.54435	5.98477
51084	0.72	3.68259	4.06667	2.93503	3.15391	4.21154	1.56333	4.7036	2.07461	4.42979	3.28229	5.27499	3.29951	2.06765	1.8614	2.32935	4.03791	2.16309	1.35454	6.21575	1.97221	2.05465	3.54879	2.5148	5.51363	3.41388	1.58136	4.56448	5.83585	4.54315	0.624748	1.06189	1.96925	2.15279	0.931778	1.12145	1.41203	1.98181	1.52473	0.586555	1.64359	1.88218	3.71878	5.97078	2.87555	0.673145	1.21955	4.60477	1.54899
51084/5429	2.23	5.4397	5.96161	4.92121	4.84978	6.0765	3.2645	6.50407	3.24711	6.00896	3.91748	6.97861	5.32467	3.3569	1.29538	1.34214	5.59763	2.791	2.11658	8.04733	3.95917	3.48459	5.30229	4.42733	7.52947	4.89484	3.29394	6.51658	7.69598	6.32621	2.47453	1.7735	3.61697	3.45809	2.94795	2.15557	3.40135	3.20828	1.21954	2.13523	1.09411	3.85748	5.73834	7.7582	4.69897	2.60029	2.28762	6.16326	1.76327
51084/C820	0.46	3.53387	3.97041	2.9002	3.19177	4.14808	1.24123	4.70006	1.73882	4.2534	3.04316	5.07513	3.33459	1.52737	2.31107	2.40533	3.92504	1.72555	2.06199	6.10193	2.04081	1.54994	3.35827	2.60466	5.51628	3.05611	1.44849	4.47433	5.75269	4.46965	1.20132	1.26554	1.78311	1.92384	1.28043	0.929802	1.53441	1.95502	1.7864	0.450668	1.82955	1.83345	3.86527	5.92708	2.8411	1.0678	2.0492	4.4693	2.01438
5341/51084	2.78	1.55222	2.12705	3.19165	2.48984	2.02564	2.05283	2.13289	1.56258	1.6054	1.80875	2.72079	3.3818	3.33202	4.31008	4.10886	1.08518	2.20641	4.21703	3.75392	1.87119	2.01268	1.49339	2.51171	3.65585	1.65708	2.04519	2.8609	3.38469	1.96608	3.06746	3.93655	1.45204	1.37631	2.6077	3.72641	2.89123	1.4579	4.46438	3.20685	4.55767	2.23498	2.41211	3.25192	0.991662	2.52774	3.63132	1.66933	3.6654
5393-E	3.15	0.888583	0.906834	2.08212	2.21084	1.03304	2.19018	1.52409	2.47871	1.68164	3.27097	2.14323	2.1594	3.23808	4.97308	5.04172	1.56174	3.24196	4.41907	2.90669	1.57249	2.30036	0.926768	1.92393	2.33786	1.7093	2.25732	1.49522	2.51159	1.32572	3.24092	4.18583	1.83368	2.27089	2.66973	3.89527	2.53792	2.50805	4.86263	3.43482	4.97794	1.79137	1.14728	2.69088	0.765467	2.8357	3.99138	1.8603	4.34397
5393-N	3.38	0.790464	0.917185	2.14436	2.48492	1.23592	2.31202	1.90621	2.60006	1.62646	3.43391	1.75538	2.29753	3.01084	5.50985	5.38861	1.84182	3.31453	4.98844	2.70138	2.08827	2.19459	0.76224	2.27284	2.43939	1.26019	2.49761	1.32184	2.45632	1.57078	3.70186	4.51665	2.13025	2.46474	3.14292	4.06198	2.84709	2.97302	5.22531	3.67675	5.30547	2.05646	1.89743	2.83142	1.46052	3.34894	4.69086	1.98189	4.93152
2071	1.32	2.34433	2.71875	2.14672	2.15105	2.83215	0.950348	3.29822	1.51136	3.13374	2.76282	3.94578	2.43303	2.11177	3.06111	3.24381	2.75978	2.08764	2.53229	4.83843	0.749103	1.51018	2.25526	1.52443	4.18282	2.37341	0.878517	3.25994	4.45883	3.17703	1.32327	2.35741	1.05132	1.38697	0.826882	2.13749	1.13742	1.43257	2.93377	1.5973	3.05082	0.915651	2.39139	4.58141	1.52484	0.990067	2.12386	3.31684	2.54204
2001-01-07	4.34	6.0085	6.32827	5.65725	5.31482	6.30365	4.91767	6.3657	5.00697	6.55553	5.4199	7.42999	5.79312	5.71529	3.35552	4.16839	6.06555	5.13784	3.0969	8.05773	4.7291	5.44621	6.08815	4.93883	7.3255	6.18024	4.72355	6.77918	7.68341	6.4847	3.77979	4.1666	4.92538	4.91812	4.07535	4.75272	4.50362	4.40162	4.04849	4.39187	4.17503	4.89181	5.44934	7.56077	5.26289	3.95541	2.73564	6.54663	3.42501
7X1	1.01	2.89031	3.41739	3.08825	2.72143	3.48182	1.14128	3.88046	0.884931	3.40086	2.00803	4.39675	3.42396	2.18501	2.50368	2.37104	2.96545	1.08216	2.55141	5.44685	1.63583	1.37495	2.72943	2.39529	5.01868	2.5457	1.11099	4.05231	5.07322	3.70145	1.48523	2.13648	1.15978	0.991034	1.29972	1.94569	1.90451	0.847812	2.53808	1.42646	2.61422	1.78092	3.34956	5.10418	2.07159	0.982748	2.08663	3.55907	1.97817
ALB2/5261	3.71	6.97086	7.42599	6.08107	6.358	7.59244	4.68343	8.0943	4.82472	7.57083	5.52227	8.4739	6.51128	4.45587	2.51458	2.84032	7.18705	4.31596	3.15651	9.54757	5.4148	4.84644	6.78726	5.85644	8.94141	6.31934	4.79526	7.91953	9.18557	7.8517	3.88243	2.76558	5.09285	5.07674	4.37067	3.19922	4.67367	4.82254	2.11808	3.43273	1.95565	5.23272	7.22598	9.3084	6.22622	4.02334	3.60821	7.73112	3.06132
ALB2/5261/51084	1.15	4.0943	4.50302	3.49968	3.63541	4.6248	1.99974	5.06057	2.26564	4.72559	3.26216	5.64081	3.87756	2.58242	1.31914	1.98568	4.29047	2.17395	1.26007	6.61708	2.45713	2.38352	3.94266	3.07602	5.96349	3.73061	2.05373	5.03776	6.21817	4.87413	1.14578	0.987511	2.25858	2.40425	1.48097	1.44309	2.02812	2.01859	1.24624	1.05135	1.37385	2.43535	4.18884	6.29332	3.22648	0.937908	1.01865	4.85511	0.914901
B10	1.92	5.09143	5.53179	4.41151	4.13098	5.63031	2.97845	6.12631	3.12515	5.75129	3.99188	6.67422	4.68047	2.71946	1.46736	1.45037	5.33514	2.83048	1.86808	7.65688	3.41579	3.28419	4.92752	3.764	7.01923	4.78672	2.77039	6.05405	7.29397	6.02828	1.86759	1.71722	3.42633	3.21089	2.34708	1.44285	2.89254	3.19731	1.08541	1.69034	1.03791	3.38122	5.2066	7.41163	4.32566	2.32534	1.97708	5.96163	1.90743
B473-2	2.33	1.96391	2.60066	3.31874	2.45229	2.52718	1.78453	2.71697	1.01751	2.11899	1.32091	3.25374	3.54203	2.99437	3.81787	3.48536	1.62594	1.6068	3.86149	4.32713	1.81552	1.74423	1.8661	2.49029	4.20643	1.85837	1.69852	3.33452	3.97652	2.58399	2.69515	3.54403	1.28483	0.822068	2.30452	3.29167	2.72009	1.01374	3.99257	2.78804	4.07046	2.162	2.80329	3.87171	1.33229	2.20392	3.27881	2.23832	3.2289
B473-4	1.99	1.52996	2.12206	2.53673	1.72684	2.13384	1.25348	2.57491	1.07555	2.15819	2.0763	3.08578	2.7128	2.24731	3.89905	3.6254	1.81439	1.83799	3.66102	4.09519	1.07842	1.3505	1.4187	1.64973	3.7731	1.68271	1.0162	2.79698	3.76475	2.49108	2.29493	3.32317	1.06161	0.724187	1.79968	2.84254	2.04919	1.46452	3.83171	2.39857	3.91091	1.39195	2.24618	3.84478	0.954824	2.0112	3.20273	2.43341	3.3884
B473-5	1.19	3.98377	4.52033	3.8836	3.22637	4.5665	2.09116	4.98336	1.90065	4.53939	2.69274	5.53952	4.154	2.31111	1.83042	1.27257	4.1073	1.6629	2.2254	6.5656	2.54498	2.35413	3.8463	3.00197	6.10034	3.70364	1.80036	5.12384	6.21818	4.90487	1.45898	1.96463	2.40157	1.94987	1.7135	1.59093	2.41883	2.01674	1.87869	1.38793	1.89641	2.62363	4.30681	6.26582	3.24661	1.67149	1.91162	4.73965	1.79147
B473-6	1.5	2.50283	2.90684	2.30135	1.43457	2.98169	1.38216	3.5424	1.81726	3.39985	3.05297	4.13566	2.37099	1.45426	3.47015	3.2572	3.11281	2.3372	2.96698	4.9779	1.08653	1.83719	2.44413	1.06907	4.36296	2.77416	0.640661	3.39496	4.67755	3.59122	1.47952	2.80277	1.83194	1.53551	1.09514	2.01859	1.34512	2.22352	3.18074	1.75134	3.25396	1.17832	2.57192	4.88732	2.02512	1.85613	2.69207	3.72318	3.21488
B475-3	3.65	1.37696	1.79229	3.36757	1.80889	1.5241	2.88138	1.76837	2.59813	1.52253	2.88612	2.2001	3.25042	3.40821	5.51161	5.0311	1.47481	3.24518	5.28481	3.01381	2.39014	2.81476	1.41889	2.41001	3.0971	2.29848	2.54852	2.37942	2.80061	2.03502	3.85108	5.01595	2.6546	2.2406	3.33689	4.35906	3.48162	3.00526	5.4775	4.02743	5.55053	2.73367	2.26332	2.85341	1.75325	3.70991	4.78456	1.94038	5.03452
2091	3.62	1.33876	1.70213	3.40553	2.8655	1.54464	2.71754	1.55526	2.35833	0.772824	2.45393	1.85782	3.52954	3.84607	5.25538	5.05008	0.349199	2.96666	5.11608	2.9208	2.44663	2.53202	1.21398	2.98382	3.05094	1.60883	2.77495	2.39147	2.53721	1.20345	3.92347	4.75121	2.11862	2.20891	3.39832	4.46737	3.54292	2.38928	5.33702	4.00329	5.43052	2.77443	2.43552	2.37525	1.28084	3.35817	4.55939	0.778198	4.57004
B475-4	2.29	2.76584	3.46347	3.95293	3.07721	3.42474	2.04683	3.64448	0.898707	2.83551	0.662877	3.95798	4.25215	2.98872	3.63212	2.97898	2.44083	0.922323	3.97506	5.12473	2.51599	1.83875	2.63849	3.14693	5.13375	2.27451	2.02383	4.17914	4.82294	3.46718	2.90044	3.48421	1.76276	1.01057	2.66648	3.21415	3.13251	1.24478	3.81214	2.77686	3.84245	2.71639	3.77266	4.7238	2.28793	2.46277	3.47707	2.97439	3.15119
B475-6	2.06	2.14565	2.78909	3.24763	2.77938	2.80465	1.49501	3.07006	0.625715	2.35685	1.25706	3.43298	3.58541	2.79263	3.62698	3.33257	1.94651	1.19319	3.69395	4.57572	1.89002	1.34451	2.00779	2.64885	4.4454	1.64173	1.65868	3.49333	4.23242	2.80803	2.59948	3.22021	0.983197	0.746191	2.24839	3.05279	2.58953	0.728138	3.72397	2.52617	3.78926	2.08404	3.08193	4.17736	1.53327	1.98727	3.19763	2.47114	3.01396
B477-1	2.42	4.58791	5.23292	4.87592	4.73211	5.32807	2.8554	5.65058	2.29922	4.84471	2.48159	5.84781	5.37246	3.44387	2.83591	2.27555	4.50557	1.62896	3.54897	7.05646	3.8085	2.70985	4.44323	4.459	6.91585	3.69684	3.13543	5.85958	6.75267	5.3452	3.19511	2.79565	2.91582	2.67854	3.32527	3.01396	3.69675	2.38922	2.92415	2.69874	2.86593	3.72667	5.43118	6.72796	4.02786	2.78874	3.40097	4.94739	2.60544
B481-2	1.57	3.65584	4.29151	4.02823	3.6637	4.35679	1.94425	4.69209	1.28829	3.99215	1.79585	5.03185	4.44896	2.71917	2.52039	1.99178	3.60298	0.705129	3.01352	6.19055	2.76274	1.89957	3.51467	3.42676	5.96826	2.97999	2.09284	4.94198	5.86437	4.45793	2.31507	2.39744	1.97972	1.61802	2.34723	2.39735	2.82616	1.40175	2.63448	1.97365	2.63412	2.77454	4.39777	5.84715	3.01867	1.90519	2.69664	4.12482	2.15031
B481-3	5	1.85694	1.69315	3.67986	3.81162	1.7296	3.93043	1.73537	3.93699	1.55302	4.25149	0.561241	3.74219	4.74049	7.00073	6.82907	2.12238	4.59496	6.56999	1.42076	3.68112	3.71514	1.97233	3.84088	2.14412	2.27422	4.12397	1.72816	1.37726	1.33714	5.33858	6.11952	3.55219	3.81466	4.77795	5.76702	4.53688	4.17642	6.84356	5.34258	6.92694	3.74493	2.84367	1.67172	2.70579	4.87864	6.18944	1.67017	6.3468
B481-4	3	1.85546	1.64422	1.14762	2.32337	1.91456	2.18981	2.50992	2.94288	2.83977	4.06704	3.0786	1.1998	2.95646	4.79631	5.11057	2.73473	3.6626	3.93098	3.61549	1.45791	2.51048	1.85616	1.58591	2.58453	2.44555	2.27871	1.80992	3.24389	2.38026	2.88924	3.79128	2.14701	2.76796	2.35311	3.51643	1.94363	2.96053	4.50542	3.12946	4.6347	1.44363	1.168	3.59023	1.59314	2.65503	3.66707	3.03444	4.24068
B481-5	4.33	1.06322	0.716325	2.973	2.85576	0.65153	3.3014	0.913771	3.39626	1.2034	3.87523	0.828993	2.92408	4.10709	6.28686	6.16645	1.59224	4.12889	5.79384	1.57677	2.80896	3.22015	1.23153	2.90728	1.61801	2.05912	3.35242	0.986627	1.28899	0.737183	4.528	5.47343	2.95266	3.18471	3.94988	5.06407	3.7641	3.59589	6.15337	4.6512	6.25134	2.96813	1.8165	1.61789	1.88239	4.16028	5.37587	1.45172	5.66349
B481-6	2.61	1.31473	1.74793	2.18169	2.75015	2.0098	1.52364	2.54177	1.77822	1.94827	2.74933	2.50619	2.60337	2.60679	4.66838	4.60171	1.92471	2.43121	4.27063	3.60768	1.78642	1.29662	1.15226	2.34653	3.35192	0.544492	1.99969	2.26603	3.30772	2.07108	3.10385	3.67262	1.23982	1.81482	2.60505	3.40219	2.38059	2.10641	4.41022	2.93893	4.48279	1.66285	2.4134	3.52513	1.27492	2.55461	3.99113	2.17934	4.04971
B483-1	0.59	2.92159	3.43008	2.72307	2.64367	3.57105	0.812301	4.09954	1.13604	3.62208	2.52237	4.47594	3.10379	1.3983	2.77319	2.58724	3.3047	1.34349	2.57464	5.52021	1.62315	1.1104	2.76868	2.18559	5.04118	2.52306	0.896397	3.98198	5.19334	3.91099	1.37297	1.96551	1.34308	1.25376	1.2086	1.47434	1.50908	1.57079	2.4425	1.01747	2.48591	1.49576	3.40139	5.34669	2.2997	1.2194	2.38382	3.866	2.42096
B483-3	1.33	2.09415	2.52135	2.10344	2.16794	2.65605	0.621461	3.15264	1.20303	2.85966	2.53329	3.679	2.44398	1.97134	3.26058	3.33233	2.51678	1.84343	2.82519	4.64053	0.739475	1.11077	1.96865	1.59664	4.07343	1.98031	0.771621	3.09064	4.27157	2.96558	1.58734	2.47487	0.67157	1.12329	1.08622	2.20149	1.26724	1.28375	3.09168	1.6652	3.19216	0.827469	2.40277	4.40549	1.3105	1.13724	2.45447	3.0605	2.71226
2095	2.75	1.1209	1.50278	2.43806	2.21047	1.51151	1.87602	1.81557	1.92028	1.6675	2.61811	2.48539	2.603	3.12385	4.45691	4.46557	1.32715	2.66434	4.06949	3.39151	1.40849	1.97706	1.09784	1.9929	3.00085	1.57513	1.92717	2.17622	2.99538	1.62264	2.90755	3.83404	1.37888	1.71794	2.37213	3.61001	2.43952	1.84891	4.46026	3.09982	4.57151	1.72834	1.65064	3.02219	0.420256	2.41719	3.56619	1.79222	3.81074
B485-5	4.79	1.58268	1.07984	3.21126	3.31116	1.06386	3.74043	1.11663	3.88469	1.58507	4.34382	0.829143	3.1414	4.55732	6.70444	6.65341	1.98916	4.61088	6.16763	1.18297	3.22648	3.66094	1.71812	3.31884	1.2589	2.45398	3.83068	1.01126	0.848366	0.895876	4.95266	5.85937	3.37311	3.69122	4.37059	5.49442	4.14335	4.02849	6.56699	5.08146	6.67173	3.36968	2.0482	1.31623	2.30972	4.55442	5.756	1.70879	6.05436
B487-4	2.95	1.48991	1.46271	1.24966	1.82682	1.74875	2.07736	2.50062	2.74715	2.62894	3.90041	2.8018	1.20682	2.39958	5.08967	5.085	2.65999	3.47572	4.32609	3.44075	1.54225	2.27711	1.52523	1.29788	2.68085	2.16356	2.05122	1.63833	3.19343	2.45315	3.03	4.02666	2.22707	2.53013	2.492	3.44876	2.04544	3.11453	4.68922	3.1432	4.77941	1.40322	1.46662	3.63803	1.70029	2.9795	4.12338	2.98836	4.63539
B59	0.91	3.85025	4.35419	3.56973	3.6118	4.47897	1.69709	4.91719	1.70744	4.39739	2.68134	5.34771	4.006	2.3308	1.76548	1.84286	3.99587	1.43164	2.01728	6.4243	2.469	1.8983	3.68131	3.14328	5.93926	3.28481	1.87852	4.93238	6.05557	4.67731	1.52428	1.32327	1.9481	1.96599	1.70397	1.51443	2.18428	1.65451	1.64153	1.07344	1.68047	2.40456	4.26132	6.12175	3.07105	1.13427	1.8293	4.54334	1.3708
B99	1.22	2.9516	3.33576	2.67613	2.99154	3.47062	1.17087	3.88834	1.55391	3.56442	2.69576	4.43679	3.09183	2.4242	2.51676	2.90512	3.15468	1.85019	2.19283	5.40792	1.54505	1.56382	2.80126	2.3853	4.80165	2.61051	1.45826	3.88749	5.0007	3.63719	1.4128	1.83847	1.13943	1.66771	1.19418	2.01343	1.56446	1.18994	2.46162	1.41853	2.58289	1.57818	3.14509	5.0712	2.06075	0.45954	1.78876	3.6689	1.85131
C1059	1.8	2.2872	2.74313	2.65299	2.12596	2.75328	1.53512	3.03613	1.62177	2.95348	2.5282	3.85731	2.85106	2.7423	3.23152	3.31303	2.52051	2.23227	2.83071	4.71646	1.19176	1.99061	2.30929	1.74711	4.17742	2.49979	1.32318	3.3387	4.35069	3.03068	1.74831	2.86268	1.38225	1.38918	1.38744	2.7452	1.78049	1.34134	3.34137	2.17692	3.45833	1.50937	2.31372	4.36042	1.52092	1.49557	2.27225	3.08697	2.72384
C110M	3.03	0.817473	1.45843	2.83997	2.22592	1.4139	2.08511	1.78554	1.83594	1.07614	2.33005	2.01424	2.97729	3.03378	4.93591	4.64122	0.918288	2.5327	4.70877	3.12473	1.8841	1.91155	0.657182	2.31742	3.1031	1.16638	2.09326	2.17848	2.81464	1.56578	3.38695	4.28872	1.67724	1.63378	2.85428	3.84953	2.92367	2.16576	4.87376	3.42004	4.95155	2.1274	2.17369	2.87187	0.932486	2.96763	4.24492	1.42203	4.34124
C112M	1.17	2.24417	2.67626	2.12507	2.05663	2.80006	0.680511	3.30053	1.28636	3.0555	2.63127	3.86945	2.43119	1.84389	3.13792	3.18911	2.71258	1.89145	2.6601	4.8048	0.730549	1.25797	2.14913	1.46382	4.20982	2.20788	0.592253	3.2279	4.4487	3.17164	1.35444	2.37527	0.936214	1.16189	0.85872	2.03902	1.1074	1.40842	2.94958	1.50833	3.04827	0.796179	2.45574	4.59253	1.50995	1.09355	2.30701	3.27552	2.65714
C154B	2.96	0.729011	0.95694	2.09986	2.12868	1.08517	1.97159	1.62132	2.20493	1.5556	3.01523	2.13145	2.22302	3.02513	4.84025	4.84377	1.41463	2.96695	4.34879	3.00796	1.4468	2.02978	0.675494	1.87451	2.54004	1.45149	2.05129	1.61903	2.62544	1.37697	3.12427	4.05111	1.6028	2.00575	2.5498	3.72273	2.45126	2.30482	4.71954	3.26651	4.8266	1.665	1.36654	2.79673	0.520774	2.70136	3.92337	1.77769	4.21473
C192-1	0.76	3.67821	4.10656	3.06856	3.24447	4.2416	1.60457	4.68604	2.00649	4.39962	3.14889	5.27255	3.45871	2.28818	1.80079	2.25764	4.00183	2.08694	1.36232	6.22905	2.07388	2.09298	3.57837	2.62051	5.5769	3.3754	1.67309	4.62246	5.85867	4.52786	0.811213	1.14839	1.94994	2.10248	1.11086	1.42245	1.55537	1.83867	1.60539	0.831167	1.71481	1.98239	3.75867	5.9622	2.89115	0.723543	1.17992	4.5549	1.47097
C208F	1.47	3.16549	3.3322	1.78328	2.68879	3.55393	1.4425	4.17844	2.44131	4.08949	3.84088	4.6973	2.11157	1.72162	3.0578	3.53347	3.79989	2.82352	2.14449	5.49624	1.39195	1.98486	3.01247	1.80459	4.58776	3.1252	1.50247	3.68175	5.1153	4.00874	1.19461	1.88291	1.91736	2.41684	0.907316	1.53265	0.60492	2.49583	2.52011	1.27508	2.64489	1.14578	2.92947	5.38942	2.45805	1.25143	2.1163	4.31194	2.68107
2101	1.63	2.68349	3.27571	3.36949	2.78093	3.27874	1.50371	3.54514	0.797237	3.02147	1.49353	4.10263	3.6825	2.73409	2.88359	2.65646	2.54353	1.11493	3.02851	5.16916	1.8406	1.61895	2.56871	2.59729	4.88223	2.36558	1.48092	3.96309	4.80176	3.38203	2.03557	2.71298	1.19982	0.845434	1.80731	2.62707	2.3649	0.371051	3.10357	2.08386	3.17998	2.08272	3.27251	4.73866	1.89857	1.48834	2.46098	3.12444	2.30666
C396-2B	1.21	2.33102	2.71713	2.17436	2.00232	2.8271	0.794885	3.35095	1.3507	3.10565	2.66866	3.92773	2.42897	1.77551	3.09017	3.13959	2.7407	1.90549	2.65696	4.85244	0.657619	1.30453	2.18188	1.46471	4.22782	2.33332	0.518627	3.27254	4.47696	3.22665	1.30923	2.36852	1.02277	1.21017	0.761424	1.93584	1.16693	1.47931	2.9015	1.47498	3.00492	0.869451	2.4991	4.62313	1.52502	1.06692	2.27259	3.33036	2.6039
C436	0.88	3.91495	4.29569	3.11733	3.53193	4.46507	1.68622	4.97277	2.17885	4.61728	3.3624	5.45855	3.54441	2.14978	1.76229	2.31867	4.23547	2.14131	1.41571	6.44023	2.27106	2.06957	3.74557	2.881	5.75836	3.4913	1.86609	4.78975	6.05358	4.74417	1.06384	0.705705	2.07426	2.34737	1.32323	1.06039	1.67741	2.08811	1.29719	0.613439	1.40502	2.13019	4.04674	6.19352	3.10218	0.822418	1.41825	4.7785	1.40503
C438	2.03	5.21462	5.63201	4.38968	4.56177	5.76299	3.0504	6.20073	3.30585	5.88186	4.18149	6.79371	4.76332	3.2757	0.772394	1.87535	5.45134	3.06738	1.0268	7.76322	3.5391	3.42464	5.08707	3.99846	7.06803	4.82206	3.07151	6.13473	7.37816	6.04066	1.90868	1.15064	3.40009	3.4554	2.43909	1.86817	2.86523	3.10183	0.544365	1.79247	0.622604	3.44706	5.23335	7.46439	4.39158	2.08985	1.35343	6.01735	1.22788
C454-B	1.67	1.87383	2.27415	1.78838	2.43667	2.50736	0.619628	3.06783	1.41773	2.70551	2.76342	3.38024	2.267	1.96888	3.74244	3.82709	2.49227	2.06622	3.22699	4.37249	1.07036	0.894022	1.74658	1.77894	3.83806	1.5247	1.21252	2.77845	4.03337	2.76233	2.07614	2.71181	0.694615	1.44699	1.60228	2.4754	1.38802	1.64309	3.44254	1.96288	3.52886	0.808775	2.38583	4.24162	1.33877	1.58143	2.98628	2.92307	3.17852
C458B	2.26	1.15146	1.73804	2.32464	1.94335	1.79052	1.37753	2.20371	1.39321	1.86978	2.31454	2.73373	2.54493	2.58151	4.15981	4.03783	1.56758	2.18467	3.80479	3.72606	1.12464	1.48785	1.11753	1.71002	3.3819	1.38056	1.39808	2.41196	3.38605	2.0504	2.53609	3.49012	1.01703	1.16085	2.01632	3.16333	2.09371	1.56694	4.09291	2.65853	4.18491	1.36745	1.90268	3.46873	0.573191	2.1344	3.35848	2.1008	3.58422
C494-1	2.21	1.4437	1.70415	1.59745	1.4615	1.84093	1.40272	2.45192	1.95983	2.46302	3.11876	3.05717	1.68148	2.18748	4.18668	4.20196	2.24585	2.70628	3.56297	3.84889	0.550136	1.74565	1.40642	0.874962	3.16428	1.99472	1.22401	2.20183	3.50778	2.41419	2.23081	3.35214	1.44161	1.69374	1.65251	2.86637	1.53468	2.17638	3.95703	2.46316	4.06199	0.790187	1.45082	3.74793	0.984924	2.09695	3.21426	2.75177	3.69478
C610	3.12	3.37638	3.18871	1.24456	2.85159	3.45768	2.77736	4.1278	3.81112	4.45368	5.17222	4.65572	1.06661	2.73248	4.6857	5.18513	4.32407	4.3769	3.5009	5.08109	2.19554	3.2449	3.32688	1.92994	3.83988	3.80908	2.73236	3.1825	4.75628	4.08393	2.72254	3.50947	3.13898	3.66185	2.39757	3.09512	1.783	3.91736	4.10998	2.97968	4.2357	1.964	2.50734	5.20779	3.04047	2.94166	3.54273	4.71137	4.36175
C625-U	1.24	2.54115	2.99944	2.5995	2.45656	3.08099	1.06204	3.46354	1.2747	3.19354	2.41711	4.1061	2.9231	2.35129	2.78753	2.92873	2.7727	1.76972	2.45949	5.0595	1.19169	1.52762	2.45613	1.95787	4.51148	2.4134	1.07263	3.59133	4.67908	3.31983	1.3855	2.26668	1.00785	1.22208	1.05409	2.20146	1.51097	1.00881	2.79905	1.60213	2.9096	1.35552	2.74703	4.73016	1.69644	0.863202	1.97478	3.33388	2.22736
C626-M	3.99	2.40278	2.11509	1.87833	3.15676	2.50215	3.05364	3.27715	3.74794	3.23938	4.86196	2.94335	1.91732	3.00638	6.18835	6.18803	3.48224	4.36284	5.42391	3.45184	2.85427	3.0004	2.30565	2.73842	2.78412	2.65267	3.24896	1.88362	3.29981	3.01564	4.21565	4.88155	3.20833	3.65492	3.70511	4.26755	3.12783	4.22146	5.60936	4.08937	5.67931	2.59069	2.68227	3.95006	2.82803	4.06293	5.34831	3.59673	5.70671
C627-1M	1.44	2.55298	2.82602	1.65759	1.93624	3.02025	1.10413	3.685	2.01504	3.53649	3.43405	4.139	1.88243	1.09711	3.53127	3.57886	3.30832	2.52126	2.82609	4.97502	0.991465	1.60157	2.433	1.16147	4.22329	2.64244	0.881428	3.21787	4.65476	3.59278	1.46376	2.48837	1.69931	1.88513	1.01751	1.76131	0.751515	2.37981	3.03954	1.51301	3.12226	0.696025	2.56191	4.95302	2.05633	1.66947	2.7087	3.84596	3.2066
2121	1.76	2.33565	2.95828	3.16931	2.82935	3.00718	1.28594	3.31804	0.437769	2.64764	1.40013	3.68767	3.54292	2.60677	3.34023	3.09159	2.24826	0.989608	3.40173	4.82229	1.82492	1.18533	2.19201	2.60963	4.6183	1.77943	1.51096	3.64024	4.47491	3.05019	2.34474	2.89775	0.857789	0.707979	2.03287	2.76843	2.38612	0.537265	3.40632	2.22769	3.46975	1.96426	3.17973	4.45099	1.67217	1.71065	2.93882	2.7702	2.73554
C811	1.84	2.23394	2.86319	3.13275	2.76103	2.89839	1.34593	3.1724	0.62178	2.55896	1.4509	3.60495	3.49218	2.72522	3.39395	3.18462	2.14607	1.20955	3.40469	4.71523	1.77411	1.32678	2.13123	2.53938	4.5057	1.77099	1.53801	3.54827	4.36848	2.93054	2.35498	2.97691	0.873683	0.749114	2.03151	2.88236	2.37436	0.500947	3.49408	2.31488	3.5654	1.9382	3.03444	4.32761	1.5695	1.7347	2.9166	2.66676	2.78501
C812B	2.15	1.56747	1.89547	2.09286	1.60033	1.93508	1.42273	2.41999	1.71021	2.34895	2.73041	3.12845	2.18686	2.42636	3.9164	3.92113	1.99491	2.43545	3.45596	3.97193	0.581127	1.72583	1.46897	1.26832	3.37374	2.02811	1.17994	2.49826	3.58538	2.37326	2.15835	3.28071	1.23918	1.42219	1.58726	2.87343	1.76429	1.77382	3.83446	2.43525	3.9473	1.11016	1.67655	3.70728	0.735531	1.88965	2.98034	2.57438	3.36883
C813	1.58	2.00141	2.31189	1.68631	2.16321	2.50208	0.757739	3.0637	1.58499	2.86586	2.91493	3.56283	2.05127	1.96377	3.52087	3.69686	2.57901	2.22708	2.9303	4.46635	0.592037	1.23618	1.86891	1.44369	3.79274	1.96952	0.996062	2.81327	4.09185	2.85151	1.73015	2.58238	0.864363	1.50627	1.18419	2.29971	1.09467	1.66774	3.2619	1.80864	3.37066	0.525518	2.16375	4.28894	1.26642	1.31935	2.62554	3.07609	2.96692
C816	0.81	3.62246	3.98056	2.89259	3.04391	4.11744	1.53924	4.62738	2.04702	4.35171	3.25611	5.19742	3.22125	1.97626	1.94623	2.36745	3.95134	2.14237	1.51864	6.13169	1.86414	2.0042	3.45718	2.44068	5.41675	3.38816	1.48912	4.48308	5.73956	4.46777	0.645751	1.20756	1.9265	2.1052	0.840889	1.04876	1.42083	1.9808	1.61897	0.626514	1.7414	1.8315	3.65057	5.87862	2.78213	0.663403	1.31181	4.53318	1.59959
C817	2.51	2.47294	3.16573	3.7853	3.26604	3.16864	2.00592	3.37239	1.00243	2.46291	0.904636	3.53981	4.14791	3.13806	3.99419	3.51417	2.13691	1.21057	4.21525	4.75128	2.54473	1.68485	2.34615	3.23102	4.82617	1.74264	2.21378	3.86348	4.45589	3.07309	3.16863	3.64042	1.57961	1.21626	2.87009	3.47547	3.17716	1.27531	4.10521	2.98549	4.14296	2.6755	3.63512	4.36204	2.09443	2.57787	3.7574	2.56082	3.42035
C818	2.08	1.43261	1.73772	1.57127	1.91943	1.95718	1.06006	2.61712	1.69608	2.37175	2.94022	2.97167	1.85354	1.97011	4.15912	4.16257	2.19319	2.41145	3.61713	3.89361	0.764916	1.23965	1.2555	1.36493	3.30315	1.55209	1.20647	2.252	3.54763	2.39189	2.31454	3.19402	1.07593	1.55732	1.74296	2.73277	1.55953	2.01069	3.86295	2.32833	3.95555	0.737143	1.88247	3.80772	0.957574	1.99121	3.32035	2.65836	3.61598
C820	1.65	2.13547	2.46685	1.60621	2.56037	2.74792	0.666714	3.38853	1.66581	3.01602	3.08147	3.59058	2.14136	1.61225	3.82293	3.91091	2.85977	2.2184	3.24547	4.56635	1.26394	0.883292	1.97572	1.83752	3.98204	1.7273	1.30293	2.88944	4.24593	3.06873	2.10032	2.62267	1.068	1.73061	1.65919	2.27901	1.27206	2.01961	3.37297	1.85447	3.44692	0.810197	2.61357	4.5283	1.71423	1.71424	3.12041	3.27123	3.3138
C826-M	3.42	0.57097	0.421537	2.14175	2.01071	0.58297	2.43321	1.33387	2.69995	1.54465	3.47352	1.80096	2.09446	3.2134	5.38945	5.32621	1.60311	3.47125	4.82931	2.53303	1.80765	2.48532	0.704208	1.90425	2.04026	1.78128	2.40874	1.0761	2.20449	1.27735	3.53775	4.55792	2.19196	2.44922	2.95502	4.10587	2.77482	2.91625	5.21312	3.70621	5.3155	1.98671	1.11542	2.50412	1.10439	3.25551	4.43601	1.86277	4.81291
c827	0.91	2.78737	3.11901	2.10364	2.29709	3.27761	0.883705	3.8513	1.69905	3.62898	3.08721	4.38483	2.40756	1.48342	2.84203	3.02365	3.29468	2.10522	2.25778	5.28691	1.00939	1.46518	2.63516	1.60749	4.56875	2.70477	0.759715	3.60041	4.91762	3.70948	0.922416	1.92424	1.38403	1.64777	0.427976	1.43544	0.781363	1.843	2.47887	1.00541	2.58269	0.927102	2.83456	5.11668	2.0395	0.893731	2.03123	3.86302	2.4378
C829B	1.59	4.78275	5.18469	3.96774	4.12936	5.31943	2.59813	5.79021	2.90033	5.45839	3.86932	6.35577	4.33077	2.79106	0.981082	1.83332	5.0361	2.69873	1.03891	7.32706	3.07938	2.9679	4.63036	3.56943	6.63012	4.40687	2.60277	5.68889	6.93845	5.62171	1.49373	0.854236	2.97139	3.04164	1.98737	1.37941	2.44943	2.75763	0.479284	1.30992	0.613578	2.99749	4.8285	7.04505	3.95196	1.6632	1.23111	5.61221	1.13948
2123	1.79	1.7314	2.25807	2.36018	2.23504	2.34872	1.00467	2.74211	1.09956	2.38287	2.20903	3.2724	2.68527	2.43017	3.60627	3.58768	2.02663	1.84227	3.27465	4.27581	1.05417	1.23961	1.65719	1.83035	3.85888	1.61225	1.17624	2.89201	3.91647	2.53786	2.10045	2.9431	0.602691	0.98764	1.63356	2.75263	1.79103	1.10204	3.5561	2.19036	3.65165	1.22554	2.27774	3.98156	0.984942	1.58012	2.83579	2.54998	3.01078
C849	1.55	3.74124	4.33611	3.98985	3.8055	4.41175	1.963	4.72534	1.45924	4.08668	1.98919	5.12627	4.43621	2.91857	2.21206	1.99798	3.66624	1.02408	2.70929	6.26094	2.74443	1.99787	3.60156	3.47722	5.97025	3.06724	2.18579	4.97878	5.90649	4.46647	2.1998	2.14439	1.92843	1.78937	2.26306	2.3941	2.75467	1.24817	2.42582	1.90539	2.4512	2.76261	4.37069	5.87183	3.01331	1.64398	2.35864	4.17375	1.72145
C851B	2.9	0.921611	1.32726	2.56096	1.84785	1.23314	2.02892	1.63349	1.97794	1.44312	2.60765	2.2892	2.60193	3.0228	4.68305	4.53893	1.11387	2.71718	4.35145	3.19657	1.4458	2.06382	0.813007	1.88977	2.87665	1.67661	1.89663	2.05189	2.81465	1.57117	3.05428	4.09471	1.62793	1.69089	2.49315	3.67803	2.61641	2.10628	4.66191	3.24591	4.76397	1.84795	1.62429	2.86885	0.447156	2.68731	3.83709	1.69371	4.08444
C853B	3.88	1.07938	1.2778	3.11644	2.9341	1.17236	2.9267	1.02215	2.83826	0.96885	3.14894	1.51826	3.22498	4.10141	5.61347	5.54967	1.01694	3.54874	5.23917	2.40146	2.54692	2.87627	1.27114	2.89823	2.43956	1.72791	3.04635	1.83391	2.05682	0.647155	4.10347	4.97255	2.40438	2.66632	3.57167	4.77203	3.52131	2.81402	5.63795	4.25732	5.74225	2.76919	1.92888	1.97216	1.44227	3.59684	4.74439	0.939126	4.94247
C977B	3.17	0.669205	0.961748	2.21645	1.64913	1.01734	2.23846	1.70936	2.43643	1.66941	3.24656	2.05822	2.1629	2.81922	5.24069	5.03097	1.70901	3.18996	4.74275	2.87145	1.69781	2.26472	0.742082	1.6935	2.51629	1.75155	2.10632	1.51504	2.61068	1.73636	3.35418	4.42765	2.11579	2.15148	2.78846	3.84263	2.65365	2.8228	5.02947	3.48576	5.11502	1.8624	1.4788	2.90508	1.20501	3.17725	4.37085	2.0832	4.72938
F155B	1.46	4.53268	4.98746	3.87283	4.18338	5.16723	2.25502	5.71006	2.48213	5.14657	3.50216	6.00097	4.33328	2.20844	2.0627	2.11741	4.81073	2.10867	2.27328	7.08518	3.11032	2.36157	4.32344	3.66536	6.54955	3.87375	2.47238	5.49548	6.73432	5.43212	2.02119	1.24911	2.69708	2.75845	2.28109	1.24189	2.55211	2.66188	1.39769	1.27067	1.3384	2.90957	4.9539	6.89054	3.83787	1.9202	2.4424	5.34148	1.98166
GP365	2	1.596	1.94411	1.83736	2.13522	2.10346	1.1311	2.58822	1.64275	2.43208	2.78942	3.14491	2.15197	2.42545	3.86052	3.99327	2.14723	2.36993	3.31486	4.04406	0.793342	1.45746	1.53034	1.54136	3.44733	1.70409	1.32188	2.49516	3.67031	2.37962	2.15569	3.0347	0.90021	1.51269	1.62259	2.82585	1.55859	1.63796	3.7111	2.30127	3.8219	0.909502	1.84337	3.82045	0.870206	1.69956	2.93524	2.61312	3.26493
HA234	4	1.70036	1.551	2.99853	1.75008	1.22719	3.26873	1.38377	3.37301	2.16311	3.89902	2.47445	2.65743	3.90196	5.6717	5.55664	2.04784	4.11185	5.15211	2.76242	2.31109	3.44701	1.84292	2.13479	2.21277	3.01018	2.90637	1.90154	2.4402	1.93936	3.869	5.16036	3.03897	2.98755	3.32865	4.6287	3.38568	3.4681	5.65995	4.28022	5.7777	2.73317	1.16167	2.54901	1.84294	3.79178	4.6282	2.40119	5.16827
HA64	1.15	2.29103	2.67978	1.94579	2.03828	2.83168	0.632189	3.3822	1.43581	3.15671	2.82731	3.91523	2.25985	1.64518	3.19546	3.27217	2.84439	2.01534	2.64374	4.83272	0.679371	1.24785	2.18209	1.36416	4.18953	2.26163	0.562735	3.19383	4.48078	3.24667	1.31051	2.32537	1.04637	1.32655	0.785601	1.91497	0.904673	1.62564	2.91918	1.42391	3.01643	0.611459	2.45354	4.66649	1.59961	1.13499	2.35595	3.39691	2.74107
HA853	1.53	4.68926	5.07898	3.89172	3.95454	5.21346	2.49265	5.73639	2.78823	5.35439	3.79542	6.23883	4.22036	2.41456	1.41376	1.82605	4.94715	2.55	1.56452	7.22409	2.97882	2.79417	4.49195	3.46138	6.54284	4.31412	2.43307	5.58404	6.83737	5.56345	1.52186	1.09781	2.916	2.92287	1.93337	0.987514	2.42588	2.79962	0.786141	1.17789	0.830813	2.91185	4.804	6.97364	3.87288	1.74206	1.67338	5.54337	1.51233
HA89	1.4	2.43094	2.72739	1.75013	1.9613	2.88257	1.09467	3.43106	1.91547	3.38354	3.25088	4.06494	1.99356	1.83423	3.28062	3.48466	3.08291	2.49276	2.52329	4.87816	0.702651	1.72345	2.3779	1.12027	4.10779	2.59778	0.914769	3.17027	4.52788	3.36388	1.24313	2.40314	1.46659	1.75638	0.726076	2.02455	0.654174	2.0024	2.98464	1.5737	3.09778	0.610918	2.26822	4.74055	1.7822	1.30204	2.26762	3.62124	2.8767
2125	1.35	2.09836	2.64469	2.46479	2.322	2.74822	0.714109	3.17196	0.826373	2.75665	2.13757	3.65907	2.82569	2.13489	3.25235	3.1873	2.40241	1.51327	2.97241	4.68759	1.13228	1.0378	2.00463	1.88871	4.26438	1.83625	0.91519	3.26078	4.34105	2.97714	1.78046	2.58028	0.59327	0.795412	1.37938	2.36593	1.61676	0.962499	3.16329	1.79272	3.24691	1.2037	2.6335	4.42168	1.39569	1.29453	2.57742	2.94384	2.70679
HAR2	2.16	2.42494	3.04641	3.55784	2.78904	3.00378	1.77811	3.22668	0.809356	2.53958	1.02919	3.6765	3.83279	2.9402	3.49348	3.10589	2.0576	1.16444	3.70458	4.7916	2.0386	1.66764	2.2675	2.78539	4.66959	2.08019	1.74973	3.77227	4.43279	3.03558	2.61902	3.30168	1.32293	0.816158	2.30287	3.0886	2.79847	0.783056	3.6992	2.6081	3.76513	2.33723	3.26997	4.32809	1.74002	2.0664	3.13129	2.64031	2.90078
HAR4	2.85	0.86097	1.13375	2.01596	1.91775	1.22103	1.94257	1.69263	2.22507	1.8053	3.08127	2.37617	2.10402	2.9912	4.71819	4.7385	1.6354	3.01127	4.16083	3.16739	1.30912	2.12354	0.984994	1.61338	2.62905	1.69725	1.94173	1.73152	2.81347	1.61628	2.94145	3.96125	1.65519	1.97933	2.38415	3.64408	2.27583	2.2941	4.61066	3.16824	4.7209	1.53468	1.13011	2.97661	0.667346	2.61366	3.73753	2.02664	4.13486
PAC2	1.84	4.86976	5.23532	3.68733	4.54815	5.47746	2.57975	6.0522	3.16253	5.63417	4.34437	6.36651	4.20337	2.51497	2.30242	2.87875	5.33728	2.98601	1.90535	7.36711	3.35993	2.83534	4.70647	3.81179	6.66925	4.25564	2.91016	5.63876	7.02094	5.76089	2.13944	0.89193	3.09679	3.40827	2.46773	1.46458	2.43569	3.23357	1.31739	1.48487	1.29067	3.01727	5.0628	7.24382	4.20959	2.13716	2.42582	5.82161	2.28986
R073	4.02	1.40007	0.711706	2.09457	2.69302	1.01831	3.02625	1.58831	3.47908	2.11356	4.29978	1.89304	1.99098	3.76896	5.93958	6.05498	2.27081	4.2383	5.22414	2.25848	2.37759	3.10662	1.48943	2.40926	1.34576	2.33042	3.11096	0.532638	1.91081	1.43623	4.06344	4.98353	2.80046	3.27735	3.48542	4.62231	3.14971	3.59727	5.7052	4.23725	5.82124	2.45549	1.17165	2.38017	1.81447	3.75109	4.889	2.31275	5.33067
R413	1.54	2.38658	2.87769	2.69363	2.94343	3.03236	0.827668	3.48786	0.828543	2.85401	2.07572	3.73906	3.15778	2.21521	3.30416	3.27952	2.52977	1.24415	3.19185	4.85876	1.62662	0.627795	2.15848	2.50501	4.50088	1.66298	1.41137	3.4827	4.48891	3.11091	2.17022	2.51163	0.466051	1.14191	1.81644	2.39544	1.99231	0.989484	3.15609	1.88102	3.2264	1.60437	3.13738	4.57402	1.6739	1.39789	2.85829	2.99825	2.65625
R415	1.57	2.21526	2.81449	2.94783	2.44303	2.85141	1.10216	3.20848	0.434303	2.65071	1.60921	3.67403	3.26163	2.35662	3.255	3.00863	2.23433	1.13008	3.22959	4.75751	1.47192	1.15598	2.07372	2.23682	4.46612	1.89263	1.1288	3.49308	4.40416	3.01665	2.0521	2.80811	0.791283	0.419071	1.69635	2.55223	2.11049	0.668404	3.29097	2.03164	3.36337	1.68025	2.92235	4.41176	1.48757	1.5379	2.74734	2.81874	2.69234
R419	3.03	0.642975	0.847529	2.12348	1.89033	0.918716	2.06072	1.53594	2.27796	1.54275	3.0783	2.09195	2.15505	2.97668	4.93357	4.88074	1.4206	3.04476	4.44183	2.92826	1.43325	2.12725	0.594683	1.74307	2.45184	1.60938	2.0296	1.53189	2.55827	1.41407	3.1569	4.16605	1.75787	2.02958	2.57295	3.74758	2.4956	2.4464	4.80257	3.32652	4.90736	1.69691	1.2491	2.75571	0.603564	2.81843	4.01107	1.82501	4.33971
R420	3.38	0.916567	1.38041	2.92532	2.72071	1.41993	2.35176	1.78142	2.17762	0.876393	2.61676	1.65323	3.11533	3.31631	5.30053	5.0633	0.969728	2.82196	5.05685	2.85396	2.25512	2.07779	0.687586	2.72156	2.94023	0.9152	2.52251	2.03034	2.5442	1.31806	3.78863	4.55198	1.89946	2.0771	3.24757	4.17236	3.2198	2.47455	5.19819	3.74349	5.27509	2.4115	2.37787	2.63375	1.23424	3.27233	4.62751	1.18727	4.6572
R422	0.75	2.71746	3.21195	2.61094	2.59136	3.33321	0.758458	3.78215	1.0905	3.40404	2.41649	4.29599	2.99804	1.95398	2.64839	2.69515	3.03036	1.47957	2.35965	5.30382	1.35453	1.23802	2.60667	2.06145	4.78431	2.4085	0.917391	3.78657	4.94735	3.59982	1.23324	1.95901	1.01211	1.15838	0.989561	1.81336	1.38279	1.11435	2.50997	1.19541	2.59527	1.33227	3.06251	5.04427	1.96778	0.767756	2.02136	3.58441	2.15939
R423	3.47	2.31997	1.98324	0.881554	3.07249	2.39606	2.59861	3.06027	3.49363	3.28741	4.70199	3.23125	1.1771	3.12614	5.38281	5.74404	3.33893	4.16407	4.42713	3.70439	2.21567	2.80114	2.28989	2.27845	2.63394	2.61791	2.897	1.84186	3.39922	2.77214	3.48491	4.1071	2.65875	3.41154	2.99148	3.8516	2.33485	3.62129	4.9091	3.52934	5.02274	1.93902	1.94056	3.90571	2.328	3.22092	4.33377	3.49654	4.83368
Below the diagonal: Euclidean distance estimates based on standarized SHR-phenotypic variables. Above the diagonal: distance matrix based on the number of shared alleles constructed for all pairs of individuals using the SSR data of Filippi et al (2015)
[truncated: 86 more columns]
