# Supplementary material for: Unveiling the genetic basis of Sclerotinia head rot resistance in sunflower
Source: BMC Plant Biol. 2020 Jul 8;20:322. doi: 10.1186/s12870-020-02529-7 (PMC7346337; doi:10.1186/s12870-020-02529-7)
Supplement: Supplementary file 6 — Additional file 6: Table S6. Spearman correlations among Sclerotinia Head Rot (SHR)-phenotypic variables and the ancestry groups inferred by STRUCTURE. [file 12870_2020_2529_MOESM6_ESM.xlsx]

## Sheet: Table_S6
Table S6. Spearman correlations among Sclerotinia head rot (SHR)-phenotypic variables and the ancestry groups inferred by STRUCTURE.
SHR phenotypic variable	Structure group	r (Spearman)	p-value
DI	Q1	0.08	0.38
DI	Q2	-0.04	0.62
DI	Q3	-0.17	0.05
AUDPCI	Q1	0.02	0.83
AUDPCI	Q2	0.03	0.72
AUDPCI	Q3	-0.14	0.09
DS	Q1	-0.13	0.14
DS	Q2	0.1	0.27
DS	Q3	0.01	0.95
IP	Q1	0.06	0.49
IP	Q2	-0.04	0.66
IP	Q3	0	0.99
DI: Disease Incidence; AUDPCI: area under the disease progress curve for DI; DS: Disease severity; IP: Incubation period.
