# Supplementary material for: Unveiling the genetic basis of Sclerotinia head rot resistance in sunflower
Source: BMC Plant Biol. 2020 Jul 8;20:322. doi: 10.1186/s12870-020-02529-7 (PMC7346337; doi:10.1186/s12870-020-02529-7)
Supplement: Supplementary file 7 — Additional file 7: Table S7. Mean squared differences (MSD) between observed and expected p-values for the four association models applied in the study. [file 12870_2020_2529_MOESM7_ESM.xlsx]

## Sheet: Table_S7
Table S7. Mean squared differences (MSD) between observed and expected p-values for the four association models applied in the study.
	Traits
Model	DI	DS	IP	AUDPCI
GLM	0.014797	0.010324	0.0010725	0.10544
Q	0.019189	0.014991	0.002202	0.10754
K	0.015606	0.012265	0.0017599	0.1102
Q+K	0.018386	0.014877	0.0020782	0.10997
DI: Disease Incidence; AUDPCI: area under the disease progress curve for DI; DS: Disease severity; IP: Incubation period.
