# Supplementary material for: Unveiling the genetic basis of Sclerotinia head rot resistance in sunflower
Source: BMC Plant Biol. 2020 Jul 8;20:322. doi: 10.1186/s12870-020-02529-7 (PMC7346337; doi:10.1186/s12870-020-02529-7)
Supplement: Supplementary file 8 — Additional file 8: Table S8. Results of the association mapping analysis. Statistical significance and mean ± SE (standard error) per Sclerotinia Head Rot (SHR)-related phenotypic variable and genotype. [file 12870_2020_2529_MOESM8_ESM.xlsx]

## Sheet: Table_S8
Table S8: Results of the association mapping analysis. Statistical significance and mean±standard error (SE) per Sclerotinia Head Rot (SHR)-related phenotypic variable and genotype.
	Disease incidence												Area under the disease progress curve for disease incidence												Disease Severity												Incubation period
marker ID	p-value	q-value (Storey 2002)	Percentage of phenotypic variance explained	maxDif	AA	BB	CC	DD	EE	FF	GG	HH	p-value	q-value (Storey 2002)	Percentage of phenotypic variance explained	maxDif	AA	BB	CC	DD	EE	FF	GG	HH	p-value	q-value (Storey 2002)	Percentage of phenotypic variance explained	maxDif	AA	BB	CC	DD	EE	FF	GG	HH	p-value	q-value (Storey 2002)	Percentage of phenotypic variance explained	maxDif	AA	BB	CC	DD	EE	FF	GG	HH	MAF
G22	0.2026	0.4	0	0.05	0.56±0.02	0.51±0.03							0.1274	0.3	1.05	0.64	6.08±0.26	5.44±0.38							0.0895	0.31	1.51	4.76	57.98±2.63	53.22±3.21							0.0323	0.52	5.3	0.81	18.70±0.25	19.51±0.35							0.27
G26	0.0965	0.29	4.44	0.07	0.56±0.02	0.49±0.04							0.2136	0.38	0.95	0.6	6.01±0.25	5.41±0.45							0.3904	0.46	0	2.86	56.98±2.63	54.12±3.73							0.5307	0.73	0	0.27	18.89±0.24	19.16±0.42							0.19
G30	0.5783	0.56	0	0.02	0.55±0.03	0.53±0.03							0.2737	0.41	0	0.41	6.05±0.29	5.64±0.30							0.2265	0.37	0	3.18	58.23±2.52	55.05±2.64							0.3503	0.63	0	0.32	18.82±0.30	19.15±0.31							0.47
G33	0.0436	0.19	5.03	0.08	0.57±0.02	0.48±0.04							0.0201	0.2	8.84	1.1	6.15±0.27	5.05±0.42							0.009	0.19	9.87	8.51	58.92±2.48	50.41±3.27							0.0523	0.52	4.93	0.84	18.77±0.28	19.61±0.40							0.26
G34	0.0102	0.11	12.17	0.14	0.57±0.02	0.42±0.05	0.51±0.06						0.1574	0.33	3.02	1.07	6.06±0.25	4.99±0.54	5.66±0.66						0.1338	0.32	2.13	6.44	58.02±2.01	51.85±3.83	51.58±4.60						0.5962	0.73	0	0.69	18.89±0.25	19.35±0.50	18.66±0.61
HA1848	0.003	0.11	6.79	0.31	0.63±0.11	0.55±0.05	0.55±0.07	0.51±0.05	0.56±0.07	0.43±0.05	0.55±0.05	0.73±0.05	0.0003	0.02	10.16	3.93	6.31±1.36	5.94±0.62	6.24±0.79	5.28±0.55	5.76±0.81	4.29±0.62	6.17±0.57	8.22±0.62	0.0065	0.19	10.32	21.63	58.22±9.26	53.74±4.37	55.77±5.53	53.28±4.01	57.23±5.72	48.17±4.38	57.23±4.10	69.80±4.35	0.0252	0.52	5.91	2.78	19.17±1.23	18.90±0.62	19.32±0.77	19.38±0.56	19.53±0.80	20.35±0.64	18.55±0.57	17.56±0.62
HA2989	0.9636	0.72	0	0	0.55±0.02			0.55±0.05					0.7716	0.62	0	0.16	5.94±0.27			5.78±0.54					0.6793	0.59	0	1.52	56.99±2.37			55.47±3.88					0.8569	0.74	0	0.09	18.94±0.26			19.03±0.49					0.15
Ha3103	0.4762	0.53	0	0.06	0.58±0.03	0.52±0.03	0.56±0.06	0.55±0.04					0.2722	0.41	0	0.9	6.48±0.36	5.57±0.37	5.87±0.64	5.85±0.45					0.1834	0.35	1.45	6.54	61.30±2.82	55.33±2.91	56.26±4.57	54.76±3.43					0.1225	0.57	1.66	0.97	18.31±0.34	19.19±0.36	19.28±0.58	19.11±0.43
HA3847	0.0254	0.16	11.01	0.14	0.65±0.04	0.51±0.03		0.54±0.03					0.1678	0.35	3.01	1.12	6.66±0.51	5.54±0.36		5.93±0.35					0.5613	0.54	0	3.92	58.53±3.74	54.61±2.80		57.10±2.68					0.815	0.73	0	0.26	18.98±0.50	19.16±0.37		18.90±0.35					0.38
Ha4264	0.0747	0.24	1.3	0.13	0.54±0.03	0.56±0.04		0.65±0.05	0.51±0.04				0.1786	0.35	0	1.33	5.87±0.38	5.95±0.45		6.86±0.51	5.53±0.39				0.5137	0.51	0	5.68	56.17±2.75	55.82±3.23		61.50±3.58	56.25±2.85				0.6896	0.73	0	0.58	18.81±0.34	19.08±0.40		18.52±0.46	19.10±0.36
HA77	0.7716	0.66	0	0.03	0.52±0.04	0.54±0.07	0.55±0.02						0.971	0.68	0	0.23	5.84±0.49	6.07±0.85	5.87±0.27						0.1502	0.32	4.07	6.99	62.28±3.76	56.06±6.08	55.29±2.50						0.7399	0.73	0	0.63	18.99±0.45	18.36±0.78	18.97±0.25
HACOI_I	0.0142	0.12	8.76	0.11	0.61±0.03	0.50±0.03	0.58±0.07						0.0022	0.08	11.08	1.48	6.67±0.30	5.19±0.34	6.14±0.74						0.0036	0.19	9.15	9.42	61.39±2.94	51.97±2.99	56.55±5.27						0.0039	0.17	9.11	1.22	18.28±0.25	19.50±0.28	18.87±0.63
HaCP	0.6016	0.58	0	0.02	0.55±0.03	0.53±0.04							0.8424	0.65	0	0.1	5.93±0.29	5.83±0.44							0.6654	0.59	0	1.42	56.32±2.37	57.74±3.27							0.8225	0.73	0	0.1	18.96±0.27	18.87±0.40							0.26
HaGLP3	0.0403	0.18	4.89	0.07	0.57±0.02	0.50±0.03							0.1025	0.29	1.52	0.64	6.11±0.27	5.47±0.35							0.4807	0.5	0	1.84	57.50±2.29	55.66±2.74							0.5094	0.73	0	0.23	18.88±0.27	19.11±0.33							0.34
HAGLP4	0.1495	0.35	2.73	0.11	0.47±0.05		0.58±0.03	0.51±0.04	0.48±0.06				0.2104	0.38	1.4	1.26	5.03±0.60		6.29±0.33	5.83±0.43	5.30±0.71				0.4736	0.5	0	5.88	52.15±4.62		58.03±3.07	56.87±3.62	52.37±5.28				0.2136	0.57	2.95	1.07	19.58±0.55		18.55±0.33	18.93±0.41	19.62±0.64
HaGLP5	0.5062	0.53	0	0.02	0.55±0.02	0.53±0.03							0.7518	0.61	0	0.13	5.93±0.28	5.80±0.36							0.8571	0.63	0	0.49	56.91±2.31	56.41±2.83							0.7513	0.73	0	0.12	18.91±0.27	19.02±0.34							0.34
HaPAL	0.4787	0.53	7.05	0.03	0.55±0.02	0.52±0.04							0.5925	0.58	1.08	0.25	5.96±0.27	5.71±0.44							0.3552	0.46	0	2.89	57.45±2.27	54.56±3.30							0.4649	0.7	0	0.31	18.87±0.25	19.18±0.41							0.21
HaPRD	0.0121	0.11	0	0.09	0.56±0.02	0.47±0.03							0.142	0.31	0	0.63	5.98±0.25	5.36±0.39							0.7686	0.62	0	0.87	56.09±2.43	56.96±3.18							0.8893	0.75	0	0.05	18.99±0.28	19.04±0.39							0.27
HaTRP	0.9175	0.71	0	0.01	0.55±0.02	0.54±0.05							0.6253	0.59	0	0.29	5.92±0.26	5.63±0.57							0.3187	0.44	0	3.94	57.29±2.15	53.35±4.04							0.5712	0.73	0	0.31	18.92±0.26	19.23±0.54							0.12
HaWP	0.2581	0.42	0	0.05	0.56±0.02	0.51±0.04							0.4243	0.52	0	0.4	6.00±0.27	5.60±0.48							0.2283	0.37	0	4.11	57.80±2.29	53.69±3.56							0.1973	0.57	0.35	0.58	18.82±0.26	19.40±0.45							0.17
HaWRKY5	0.627	0.59	0	0.07	0.53±0.04	0.54±0.03	0.60±0.08	0.60±0.05					0.5305	0.56	0	0.86	5.93±0.43	5.73±0.31	6.56±0.95	6.59±0.61					0.3389	0.45	0	10.06	55.26±3.66	54.48±3.03	64.54±7.17	60.48±4.65					0.1992	0.57	1.13	1.11	18.87±0.40	19.24±0.29	18.13±0.89	18.13±0.56
HaWRKY7	0.8136	0.68	0	0.01	0.54±0.03	0.55±0.03							0.5835	0.58	0	0.22	5.78±0.35	6.00±0.30							0.0467	0.31	4.44	5.36	53.87±2.68	59.23±2.43							0.4812	0.7	0	0.26	19.10±0.33	18.84±0.28							0.39
HeAn_12562	0.5727	0.56	0	0.03	0.56±0.02	0.54±0.04							0.6926	0.6	0	0.21	6.01±0.28	5.80±0.50							0.504	0.51	0	2.44	57.55±2.59	55.11±3.89							0.9366	0.75	0	0.04	18.86±0.26	18.90±0.45							0.17
HeAn_315	0.2239	0.42	0	0.04	0.53±0.02	0.57±0.03							0.0792	0.27	1.96	0.72	5.66±0.27	6.38±0.36							0.0378	0.3	4.17	5.76	54.70±2.51	60.46±3.03							0.0359	0.52	3.61	0.77	19.19±0.26	18.41±0.34							0.33
HeAn_41021	0.1132	0.32	2.86	0.1	0.55±0.03	0.53±0.03	0.63±0.04						0.0704	0.26	5.72	1.29	5.80±0.34	5.73±0.37	7.03±0.53						0.169	0.33	3.1	7.41	55.44±2.79	57.49±3.00	62.85±3.93						0.1741	0.57	1.75	0.95	19.03±0.35	18.99±0.38	18.08±0.51
ORS1041	0.0105	0.11	4.74	0.16	0.51±0.06	0.60±0.03	0.43±0.04	0.45±0.06	0.56±0.04				0.0811	0.27	3.71	1.49	5.60±0.67	6.38±0.32	4.89±0.53	5.04±0.70	5.84±0.49				0.3762	0.46	1.26	6.95	52.49±4.73	59.17±2.54	55.94±3.84	52.22±4.98	54.39±3.55				0.8343	0.73	0	0.56	19.20±0.61	18.76±0.29	19.32±0.48	18.88±0.64	19.04±0.45
ORS331	0.1654	0.36	2.68	0.09	0.56±0.02	0.56±0.05		0.47±0.05					0.2672	0.41	1.02	0.95	6.03±0.27	5.89±0.58		5.08±0.56					0.0554	0.31	5.82	9.46	57.79±2.39	56.59±4.24		48.33±4.09					0.4586	0.69	0.29	0.57	18.88±0.28	19.31±0.55		19.45±0.53
ORS460	0.0573	0.21	4.74	0.1	0.53±0.03	0.51±0.03		0.61±0.03					0.0441	0.2	5.8	1.17	5.64±0.34	5.51±0.40		6.68±0.39					0.241	0.37	1.35	5.24	55.23±2.82	54.82±3.11		60.06±3.06					0.3383	0.63	0.23	0.64	19.20±0.35	19.04±0.39		18.56±0.39
RhoBP	0.8371	0.68	0	0.01	0.55±0.03	0.54±0.05							0.8974	0.67	0	0.07	5.90±0.30	5.97±0.58							0.6929	0.59	0	1.55	56.39±2.25	57.94±4.07							0.7211	0.73	0	0.19	18.99±0.26	18.80±0.53							0.12
snp100	0.3124	0.47	0	0.04	0.56±0.02	0.52±0.04							0.3073	0.43	0	0.47	6.01±0.28	5.54±0.42							0.8393	0.63	0	0.63	56.92±2.30	56.29±3.11							0.7412	0.73	0	0.14	18.98±0.26	18.85±0.38							0.27
snp101	0.0647	0.23	14.22	0.11	0.56±0.02	0.44±0.06							0.134	0.3	8.49	1.05	5.98±0.24	4.93±0.69							0.0714	0.31	8.72	8.49	57.20±2.57	48.71±5.02							0.1897	0.57	3.8	0.82	18.89±0.24	19.71±0.63							0.07
snp102	0.0484	0.19	16.57	0.12	0.43±0.06	0.55±0.02							0.0359	0.2	15.84	1.5	4.45±0.71	5.95±0.27							0.2403	0.37	0	5.69	51.16±5.04	56.84±2.24							0.2992	0.63	2.92	0.67	19.62±0.66	18.95±0.27							0.07
snp104	0.8662	0.7	0	0.01	0.55±0.03	0.55±0.03							0.721	0.61	0	0.15	5.88±0.29	6.03±0.38							0.1479	0.32	2.27	3.89	55.83±2.64	59.72±3.14							0.2299	0.57	0.06	0.44	19.09±0.26	18.65±0.34							0.33
snp105	0.8263	0.68	0	0.01	0.54±0.05	0.55±0.02							0.9706	0.68	0	0.02	5.90±0.56	5.92±0.27							0.7099	0.59	0	1.43	55.74±4.01	57.17±2.26							0.8114	0.73	0	0.12	18.85±0.51	18.97±0.26							0.13
snp106	0.7692	0.66	0	0.01	0.55±0.02	0.56±0.04							0.5396	0.56	0	0.32	5.88±0.26	6.19±0.51							0.9952	0.67	0	0.02	56.97±2.30	57.00±3.71							0.4051	0.67	0	0.4	18.99±0.25	18.59±0.47							0.16
snp107	0.3385	0.49	0	0.05	0.60±0.05	0.54±0.02							0.4415	0.53	0	0.49	6.41±0.61	5.92±0.25							0.3857	0.46	2.79	3.65	59.70±4.42	56.05±2.44							0.267	0.6	1.4	0.62	18.31±0.55	18.93±0.23							0.11
snp109	0.4298	0.52	0	0.03	0.56±0.03	0.54±0.03							0.9653	0.68	0	0.02	5.91±0.32	5.93±0.32							0.4338	0.48	0	2.03	55.63±3.07	57.66±3.06							0.0787	0.54	3.89	0.62	19.28±0.33	18.66±0.32							0.47
snp11	0.0354	0.18	12.87	0.13	0.42±0.06	0.56±0.02							0.0225	0.2	18.88	1.66	4.36±0.72	6.02±0.26							0.0781	0.31	12.73	8.55	48.98±5.03	57.54±2.26							0.0784	0.54	8.64	1.13	20.00±0.65	18.86±0.28							0.07
snp111	0.1963	0.39	2.08	0.05	0.59±0.04	0.54±0.02							0.6602	0.6	0	0.21	6.06±0.45	5.86±0.25							0.998	0.67	0	0.01	56.74±3.37	56.75±2.21							0.7595	0.73	0	0.13	19.06±0.42	18.93±0.25							0.2
snp112	0.9298	0.71	0	0	0.55±0.03	0.55±0.02							0.5867	0.58	0	0.23	6.06±0.39	5.83±0.28							0.1283	0.32	2.29	4.38	59.80±3.07	55.42±2.40							0.9376	0.75	0	0.03	18.96±0.36	18.93±0.26							0.29
snp113	0.038	0.18	4.65	0.08	0.52±0.02	0.60±0.03							0.0479	0.21	4.91	0.83	5.65±0.25	6.48±0.36							0.0172	0.19	7.41	6.79	54.37±2.32	61.15±2.85							0.8195	0.73	0	0.09	18.90±0.26	18.99±0.36							0.32
snp114	0.6847	0.62	0	0.01	0.54±0.03	0.56±0.03							0.6306	0.59	0	0.19	5.85±0.29	6.05±0.36							0.9372	0.66	0	0.21	56.84±2.44	57.06±2.84							0.8025	0.73	0	0.09	18.97±0.28	18.88±0.34							0.38
snp115	0.0362	0.18	11.95	0.11	0.45±0.05	0.56±0.02							0.1317	0.3	7.21	0.9	5.09±0.58	5.99±0.25							0.2113	0.37	6.71	5.07	52.28±4.10	57.34±2.10							0.868	0.74	0	0.09	18.87±0.54	18.96±0.25							0.1
snp116	0.7262	0.64	0	0.02	0.57±0.07	0.54±0.02							0.7482	0.61	0	0.24	6.12±0.75	5.88±0.25							0.6598	0.59	0	2.27	54.62±5.27	56.89±2.18							0.134	0.57	6.27	1.02	17.99±0.68	19.01±0.23							0.07
snp117	0.0007	0.08	23.89	0.15	0.43±0.04	0.58±0.02							0.0004	0.02	25	1.8	4.46±0.45	6.26±0.22							0.0138	0.19	12.74	8.67	49.95±3.43	58.62±2.00							0.0032	0.17	20.51	1.37	19.92±0.42	18.56±0.21							0.18
snp118	0.403	0.52	0	0.05	0.50±0.06	0.55±0.02							0.7582	0.61	0	0.23	5.68±0.73	5.91±0.27							0.8521	0.63	0	0.92	55.93±5.09	56.85±2.29							0.8347	0.73	0	0.14	18.83±0.66	18.97±0.25							0.07
snp119	0.3747	0.51	0	0.04	0.54±0.02	0.59±0.05							0.3364	0.44	0	0.56	5.86±0.26	6.43±0.57							0.0726	0.31	7.63	7.14	55.99±2.26	63.13±4.12							0.9992	0.78	0	0	18.94±0.25	18.94±0.53							0.11
snp121	0.3602	0.5	0	0.03	0.52±0.03	0.56±0.02							0.2693	0.41	0.19	0.45	5.58±0.37	6.03±0.27							0.8116	0.63	0	0.66	56.32±2.88	56.98±2.32							0.7917	0.73	0	0.1	19.01±0.36	18.91±0.28							0.31
snp122	0.0329	0.18	17.42	0.14	0.42±0.07	0.56±0.03							0.0373	0.2	20.6	1.73	4.37±0.82	6.10±0.30							0.0957	0.31	12.88	9.21	48.77±5.62	57.98±2.39							0.1434	0.57	7.62	1.1	20.01±0.76	18.91±0.31							0.07
snp123	0.0365	0.18	5.55	0.08	0.56±0.02	0.48±0.03							0.1153	0.29	1.84	0.68	5.99±0.26	5.31±0.40							0.6332	0.59	0	1.41	56.61±2.04	55.20±2.92							0.3448	0.63	0	0.37	18.87±0.25	19.24±0.37							0.26
snp124	0.0153	0.12	12.49	0.1	0.52±0.02	0.63±0.04							0.0304	0.2	7.71	1.06	5.68±0.24	6.75±0.45							0.0726	0.31	0.43	6.05	55.77±2.40	61.82±3.59							0.2732	0.6	0	0.49	19.05±0.25	18.55±0.43							0.19
snp125	0.0098	0.11	10.19	0.1	0.51±0.03	0.61±0.03							0.0281	0.2	6.09	0.97	5.50±0.31	6.47±0.36							0.1464	0.32	0	4.35	55.16±2.59	59.52±2.82							0.1522	0.57	1.66	0.58	19.20±0.31	18.62±0.34							0.43
snp127	0.2212	0.42	0.18	0.04	0.57±0.03	0.52±0.03							0.6136	0.59	0	0.2	5.99±0.31	5.79±0.31							0.4907	0.5	0	1.87	55.77±2.60	57.64±2.59							0.3157	0.63	0	0.36	19.15±0.32	18.79±0.32							0.49
snp128	0.0069	0.11	13.94	0.11	0.56±0.02	0.46±0.04							0.0093	0.18	12.31	1.19	6.11±0.25	4.92±0.44							0.0136	0.19	10.51	7.67	58.15±2.21	50.47±3.25							0.1936	0.57	3	0.54	18.85±0.26	19.39±0.41							0.2
snp129	0.506	0.53	0	0.03	0.58±0.05	0.55±0.02							0.4767	0.54	0	0.39	6.26±0.53	5.87±0.26							0.1577	0.32	0	5.15	61.36±4.10	56.21±2.68							0.3221	0.63	0	0.5	18.51±0.49	19.01±0.25							0.14
snp130	0.357	0.5	0	0.04	0.52±0.04	0.56±0.02							0.4656	0.53	0	0.33	5.67±0.42	6.01±0.27							0.4189	0.48	0	2.49	55.31±3.19	57.79±2.40							0.8204	0.73	0	0.1	18.98±0.39	18.88±0.26							0.26
snp131	0.3224	0.47	0	0.04	0.50±0.04	0.54±0.02							0.2013	0.38	0.79	0.62	5.24±0.46	5.85±0.28							0.2367	0.37	0.9	3.77	51.82±3.89	55.58±3.05							0.148	0.57	2.14	0.63	19.55±0.41	18.91±0.25							0.22
snp133	0.9275	0.71	0	0.01	0.54±0.02	0.55±0.05							0.6674	0.6	0	0.28	5.84±0.25	6.12±0.62							0.3371	0.45	1.51	4.14	56.19±2.25	60.34±4.36							0.2522	0.6	2.12	0.66	19.00±0.26	18.34±0.57							0.1
snp134	0.5144	0.53	0	0.03	0.55±0.02	0.52±0.05							0.8497	0.65	0	0.11	5.87±0.26	5.99±0.56							0.2989	0.42	0	4.11	56.19±2.15	60.30±4.00							0.1914	0.57	1.51	0.69	19.03±0.24	18.34±0.51							0.13
snp136	0.0032	0.11	11.39	0.11	0.52±0.02	0.63±0.03							0.0038	0.11	12.24	1.26	5.58±0.27	6.83±0.40							0.0051	0.19	9.87	8.19	54.66±2.32	62.85±3.02							0.1086	0.57	1.91	0.63	19.10±0.26	18.47±0.37							0.27
snp139	0.0115	0.11	16.55	0.15	0.41±0.06	0.56±0.02							0.0248	0.2	17.49	1.5	4.50±0.64	6.00±0.23							0.1336	0.32	9.65	6.86	50.18±4.58	57.04±2.04							0.7177	0.73	0	0.21	19.17±0.59	18.96±0.25							0.09
snp140	0.0118	0.11	19.01	0.13	0.55±0.02	0.42±0.05							0.0397	0.2	11.98	1.25	5.91±0.24	4.66±0.59							0.7487	0.62	0	1.36	56.30±2.38	54.94±4.44							0.3585	0.63	0	0.51	19.03±0.27	19.55±0.57							0.1
snp141	0.1231	0.34	14.7	0.09	0.55±0.02	0.47±0.06							0.1718	0.35	5.77	0.94	5.91±0.33	4.97±0.69							0.645	0.59	0	2.15	55.99±2.53	53.84±4.85							0.3084	0.63	0.92	0.64	19.13±0.32	19.77±0.65							0.11
snp142	0.9728	0.72	0	0	0.55±0.03	0.55±0.03							0.345	0.44	0.35	0.39	5.73±0.31	6.11±0.34							0.1143	0.31	0.48	4.42	54.55±2.48	58.97±2.65							0.6024	0.73	0	0.2	19.08±0.32	18.88±0.35							0.43
snp143	0.3768	0.51	0	0.03	0.52±0.03	0.56±0.04							0.2559	0.41	0	0.52	5.59±0.36	6.10±0.42							0.1064	0.31	3.49	5.06	54.56±3.33	59.62±3.67							0.7461	0.73	0	0.13	19.07±0.37	18.94±0.42							0.39
snp144	0.0041	0.11	27.72	0.16	0.53±0.02	0.69±0.05							0.0089	0.18	22.42	1.71	5.73±0.25	7.44±0.63							0.0346	0.3	13.11	9.41	55.96±2.10	65.37±4.51							0.2104	0.57	2.12	0.75	19.03±0.25	18.28±0.59							0.09
snp146	0.5998	0.58	0	0.02	0.58±0.04	0.55±0.03							0.3201	0.44	0	0.51	6.38±0.49	5.87±0.37							0.3821	0.46	0	2.97	60.74±3.86	57.77±3.22							0.0664	0.52	5.47	0.86	18.44±0.46	19.30±0.35							0.31
snp147	0.1955	0.39	1.09	0.05	0.59±0.04	0.53±0.02							0.0293	0.2	8.05	0.99	6.65±0.42	5.67±0.25							0.4463	0.49	0	2.33	58.57±3.23	56.24±2.20							0.2482	0.6	1.05	0.47	18.57±0.40	19.05±0.25							0.22
snp149	0.5586	0.56	0	0.02	0.53±0.03	0.55±0.03							0.4764	0.54	0	0.32	5.75±0.28	6.07±0.37							0.2532	0.39	0	3.45	55.51±2.58	58.96±3.08							0.6902	0.73	0	0.16	18.92±0.26	18.76±0.34							0.36
snp150	0.5072	0.53	0	0.02	0.56±0.03	0.53±0.03							0.5524	0.56	0	0.24	6.00±0.30	5.76±0.35							0.7905	0.62	0	0.71	56.60±2.46	57.31±2.74							0.4741	0.7	0	0.26	18.85±0.27	19.11±0.32							0.38
snp152	0.5538	0.56	0	0.02	0.54±0.03	0.56±0.03							0.3067	0.43	0	0.39	5.68±0.31	6.07±0.30							0.2209	0.37	1.18	3.23	54.91±2.40	58.14±2.36							0.06	0.52	3.69	0.66	19.31±0.29	18.65±0.28							0.49
snp154	0.4664	0.53	0	0.04	0.54±0.02	0.58±0.05							0.1971	0.37	2.9	0.76	5.81±0.24	6.57±0.57							0.1125	0.31	2.83	6.28	55.97±2.23	62.25±4.14							0.6262	0.73	0	0.26	18.98±0.24	18.72±0.53							0.11
snp155	0.2431	0.42	1.82	0.06	0.49±0.05	0.56±0.03							0.1803	0.35	3.1	0.86	5.24±0.63	6.11±0.31							0.1394	0.32	3.63	6.15	51.44±4.21	57.59±2.19							0.1842	0.57	2.5	0.79	19.64±0.61	18.85±0.34							0.13
snp156	0.1311	0.34	0.64	0.06	0.56±0.02	0.50±0.04							0.4542	0.53	0	0.33	5.98±0.27	5.65±0.43							0.2989	0.42	0	3.06	57.56±2.31	54.50±3.25							0.8335	0.73	0	0.08	18.92±0.26	19.00±0.40							0.22
snp157	0.5015	0.53	0	0.02	0.54±0.03	0.56±0.03							0.0738	0.26	2.4	0.69	5.51±0.33	6.20±0.31							0.0488	0.31	2.22	5.02	54.02±2.90	59.05±2.81							0.0079	0.26	8.19	0.92	19.49±0.32	18.57±0.29							0.46
snp158	0.7631	0.66	0	0.01	0.56±0.03	0.55±0.03							0.8853	0.66	0	0.06	6.01±0.31	5.95±0.38							0.8738	0.63	0	0.45	57.54±2.61	57.08±2.98							0.681	0.73	0	0.16	19.06±0.30	18.90±0.36							0.36
snp159	0.8771	0.7	0	0.01	0.54±0.02	0.55±0.03							0.9445	0.68	0	0.03	5.90±0.27	5.87±0.37							0.8206	0.63	0	0.63	56.96±2.30	56.34±2.82							0.9618	0.77	0	0.02	18.95±0.27	18.94±0.34							0.32
snp160	0.5742	0.56	0	0.02	0.54±0.03	0.56±0.03							0.8053	0.64	0	0.1	5.96±0.34	5.86±0.32							0.697	0.59	0	1.02	56.32±2.88	57.34±2.69							0.5294	0.73	0	0.22	19.08±0.30	18.86±0.28							0.44
snp161	0.2591	0.42	8.55	0.08	0.54±0.02	0.62±0.07							0.4629	0.53	0.49	0.58	5.84±0.25	6.42±0.76							0.2405	0.37	0	6.28	56.29±2.05	62.57±5.32							0.8356	0.73	0	0.15	18.95±0.24	18.81±0.70							0.07
snp163	0.1531	0.35	3.44	0.07	0.48±0.05	0.55±0.02							0.2514	0.41	1.02	0.64	5.37±0.53	6.01±0.24							0.9227	0.65	0	0.36	56.20±3.89	56.55±2.52							0.204	0.57	2.23	0.62	19.33±0.47	18.71±0.22							0.15
snp164	0.7119	0.64	0	0.02	0.53±0.05	0.55±0.02							0.9673	0.68	0	0.02	5.87±0.59	5.89±0.25							0.3552	0.46	1.62	3.73	53.44±4.13	57.17±2.14							0.3115	0.63	0.01	0.54	19.43±0.53	18.88±0.25							0.1
snp165	0.0953	0.29	2.33	0.07	0.52±0.03	0.58±0.03							0.1081	0.29	3.15	0.72	5.58±0.35	6.30±0.41							0.1068	0.31	3.36	4.99	54.31±2.63	59.30±2.95							0.6787	0.73	0	0.17	19.00±0.36	18.83±0.40							0.38
snp166	0.4057	0.52	0	0.04	0.51±0.04	0.55±0.03							0.4611	0.53	0	0.42	5.45±0.52	5.87±0.36							0.888	0.63	0	0.53	56.11±4.17	56.64±3.43							0.5773	0.73	0	0.29	19.22±0.52	18.93±0.41							0.27
snp167	0.048	0.19	13.17	0.11	0.56±0.02	0.45±0.06							0.2434	0.41	4.1	0.78	5.98±0.26	5.20±0.66							0.7772	0.62	0	1.25	57.03±2.26	55.77±4.64							0.3655	0.63	0.94	0.54	18.88±0.24	19.42±0.60							0.08
snp168	0.6476	0.6	0	0.02	0.56±0.03	0.54±0.02							0.2555	0.41	1.52	0.49	6.27±0.36	5.78±0.28							0.1169	0.31	0.12	4.61	60.21±3.04	55.59±2.49							0.1903	0.57	0.83	0.5	18.50±0.32	19.00±0.24							0.35
snp169	0.1011	0.3	2.81	0.08	0.49±0.05	0.57±0.02							0.0351	0.2	9.03	1.22	4.95±0.54	6.17±0.25							0.4459	0.49	0	2.9	54.55±4.33	57.45±2.78							0.0906	0.57	5.31	0.86	19.65±0.53	18.79±0.29							0.13
snp17	0.2959	0.45	0	0.04	0.56±0.02	0.52±0.03							0.1102	0.29	2.36	0.66	6.11±0.29	5.45±0.37							0.2187	0.37	0.75	3.44	57.70±2.54	54.26±2.95							0.0477	0.52	4.86	0.73	18.69±0.27	19.42±0.34							0.33
snp170	0.2544	0.42	0	0.04	0.56±0.03	0.52±0.03							0.1302	0.3	0	0.58	6.07±0.31	5.49±0.35							0.0876	0.31	0.72	4.45	57.72±2.72	53.27±2.93							0.6874	0.73	0	0.14	18.93±0.27	19.07±0.31							0.4
snp171	0.0399	0.18	7.21	0.11	0.45±0.05	0.56±0.02							0.1153	0.29	0	0.98	5.06±0.57	6.04±0.23							0.9983	0.67	0	0.01	55.72±5.19	55.73±3.35							0.8861	0.75	0	0.08	18.93±0.55	18.85±0.24							0.15
snp172	0.5244	0.53	0	0.02	0.56±0.03	0.54±0.02							0.6793	0.6	0	0.16	6.00±0.35	5.84±0.28							0.8128	0.63	0	0.62	57.15±2.71	56.54±2.32							0.5825	0.73	0	0.19	19.08±0.33	18.88±0.27							0.36
snp174	0.8374	0.68	0	0.01	0.54±0.02	0.55±0.04							0.6568	0.6	0	0.2	5.81±0.26	6.01±0.43							0.4529	0.49	0	2.28	56.97±2.13	54.69±3.14							0.2159	0.57	0.87	0.49	19.08±0.24	18.59±0.39							0.23
snp175	0.1891	0.39	0.67	0.05	0.55±0.02	0.50±0.04							0.2051	0.38	1	0.59	5.98±0.25	5.39±0.43							0.3917	0.46	0	2.76	57.26±2.27	54.50±3.29							0.2109	0.57	0.31	0.53	18.90±0.27	19.43±0.41							0.22
snp178	0.965	0.72	0	0	0.55±0.04	0.55±0.03							0.7016	0.6	0	0.17	6.02±0.39	5.85±0.27							0.4282	0.48	0.03	2.28	55.56±2.93	57.84±2.20							0.1781	0.57	2.54	0.52	19.32±0.36	18.80±0.25							0.28
snp180	0.717	0.64	0	0.01	0.56±0.03	0.54±0.02							0.9757	0.68	0	0.01	5.90±0.37	5.89±0.27							0.2736	0.4	0	2.98	59.20±2.64	56.23±2.04							0.6467	0.73	0	0.17	18.85±0.34	19.02±0.25							0.31
snp181	0.3149	0.47	0	0.04	0.58±0.04	0.54±0.03							0.6187	0.59	0	0.25	6.09±0.44	5.84±0.29							0.9939	0.67	0	0.03	56.94±3.30	56.91±2.42							0.741	0.73	0	0.15	19.04±0.41	18.89±0.26							0.26
snp182	0.0974	0.29	3.94	0.08	0.47±0.05	0.55±0.02							0.1456	0.31	3.69	0.79	5.13±0.56	5.92±0.30							0.6678	0.59	0	1.58	54.66±4.16	56.24±2.63							0.7147	0.73	0	0.19	19.13±0.51	18.94±0.26							0.13
snp184	0.6514	0.6	0	0.02	0.57±0.05	0.55±0.03							0.5167	0.56	0	0.39	5.62±0.58	6.00±0.31							0.4925	0.5	0	2.79	59.26±4.06	56.47±2.29							0.2703	0.6	0	0.61	19.42±0.56	18.81±0.33							0.15
snp185	0.5241	0.53	0	0.03	0.53±0.03	0.55±0.03							0.6104	0.59	0	0.23	5.73±0.37	5.97±0.33							0.7424	0.62	0	1.02	57.90±2.77	56.87±2.47							0.3982	0.67	0	0.35	19.22±0.35	18.86±0.31							0.42
snp186	0.3844	0.51	0	0.03	0.57±0.03	0.54±0.03							0.5696	0.57	0	0.23	6.05±0.34	5.82±0.30							0.7724	0.62	0	0.8	56.43±2.80	57.23±2.55							0.7785	0.73	0	0.1	19.01±0.33	18.90±0.29							0.4
snp187	0.9968	0.73	0	0	0.56±0.03	0.56±0.03							0.698	0.6	0	0.16	5.99±0.35	6.15±0.36							0.2711	0.4	0	3.11	56.38±2.71	59.49±2.81							0.0671	0.52	1.61	0.72	19.25±0.34	18.53±0.36							0.46
snp188	0.0207	0.15	10.55	0.1	0.53±0.02	0.63±0.04							0.0227	0.2	8.61	1.13	5.68±0.25	6.81±0.46							0.0596	0.31	2.3	6.28	55.89±2.70	62.17±3.77							0.186	0.57	1.1	0.6	19.03±0.25	18.43±0.43							0.19
snp19	0.4543	0.53	0	0.04	0.58±0.05	0.54±0.02							0.3254	0.44	0	0.57	6.38±0.54	5.81±0.28							0.9719	0.67	0	0.14	57.01±3.93	56.87±2.43							0.8252	0.73	0	0.12	18.86±0.50	18.97±0.28							0.17
snp190	0.1446	0.35	2.88	0.07	0.55±0.02	0.49±0.05							0.3348	0.44	0	0.53	5.96±0.24	5.44±0.52							0.1608	0.32	3.38	5.18	57.54±2.11	52.36±3.75							0.4369	0.68	0	0.38	18.90±0.25	19.28±0.49							0.13
snp191	0.8523	0.69	0	0.01	0.53±0.03	0.54±0.03							0.9482	0.68	0	0.03	5.82±0.31	5.79±0.38							0.8476	0.63	0	0.53	56.63±2.83	56.10±3.19							0.5368	0.73	0	0.24	19.01±0.28	18.77±0.35							0.34
snp192	0.6177	0.58	0	0.03	0.57±0.05	0.55±0.02							0.9415	0.68	0	0.05	5.88±0.58	5.92±0.27							0.9867	0.67	0	0.07	56.98±4.11	56.91±2.35							0.812	0.73	0	0.13	18.82±0.53	18.95±0.26							0.16
snp193	0.8377	0.68	0	0.01	0.54±0.04	0.55±0.02							0.7447	0.61	0	0.17	5.78±0.48	5.95±0.27							0.489	0.5	0	2.45	54.96±3.78	57.41±2.74							0.6349	0.73	0	0.23	19.10±0.44	18.87±0.25							0.21
snp194	0.0133	0.12	6.93	0.09	0.52±0.02	0.61±0.03							0.0247	0.2	5.79	0.95	5.62±0.26	6.57±0.39							0.0201	0.19	5.94	6.67	54.89±2.27	61.57±2.96							0.3406	0.63	0	0.37	19.04±0.25	18.68±0.36							0.27
snp195	0.4546	0.53	0	0.05	0.55±0.02	0.50±0.07							0.35	0.44	0	0.72	5.91±0.25	5.19±0.77							0.0948	0.31	10.01	8.69	56.93±2.24	48.24±5.38							0.0168	0.44	22.51	1.66	18.85±0.25	20.50±0.69							0.06
snp196	0.9208	0.71	0	0	0.55±0.04	0.55±0.02							0.7338	0.61	0	0.17	6.04±0.49	5.86±0.27							0.3006	0.42	0.21	3.55	59.80±3.60	56.25±2.31							0.556	0.73	0	0.27	18.71±0.46	18.99±0.26							0.17
snp21	0.2636	0.42	0.4	0.05	0.51±0.04	0.55±0.02							0.3255	0.44	0	0.47	5.50±0.45	5.97±0.25							0.3898	0.46	0	2.8	54.85±3.26	57.65±2.05							0.4369	0.68	0	0.34	19.21±0.41	18.88±0.24							0.19
snp23	0.1493	0.35	1.86	0.08	0.48±0.05	0.56±0.02							0.048	0.21	12.62	1.19	4.85±0.58	6.04±0.24							0.0205	0.19	17.53	9.32	48.45±4.37	57.76±2.57							0.0025	0.17	25.31	1.65	20.38±0.53	18.73±0.23							0.1
snp25	0.9565	0.72	0	0	0.55±0.02	0.55±0.04							0.7254	0.61	0	0.16	5.96±0.28	5.80±0.43							0.7837	0.62	0	0.87	56.79±2.43	57.66±3.21							0.8912	0.75	0	0.06	18.97±0.28	18.91±0.40							0.26
snp27	0.6079	0.58	0	0.02	0.54±0.03	0.55±0.03							0.4927	0.54	0	0.27	5.75±0.32	6.01±0.30							0.8501	0.63	0	0.49	56.48±2.55	56.98±2.45							0.7199	0.73	0	0.13	19.01±0.30	18.89±0.29							0.47
snp29	0.4252	0.52	0	0.03	0.53±0.03	0.56±0.03							0.3076	0.43	0	0.4	5.67±0.32	6.07±0.30							0.667	0.59	0	1.13	56.14±2.56	57.26±2.44							0.5928	0.73	0	0.19	19.05±0.30	18.86±0.29							0.46
snp30	0.7318	0.64	0	0.01	0.54±0.02	0.55±0.03							0.8687	0.66	0	0.08	5.86±0.29	5.93±0.39							0.3436	0.45	0	2.91	57.62±2.41	54.71±3.03							0.6657	0.73	0	0.18	19.00±0.26	18.83±0.36							0.31
snp32	0.2185	0.42	2.23	0.06	0.54±0.02	0.60±0.05							0.1005	0.29	3.73	0.88	5.77±0.25	6.65±0.52							0.1342	0.32	0	5.47	56.01±2.54	61.48±4.02							0.1865	0.57	0.65	0.64	19.04±0.24	18.40±0.48							0.14
snp34	0.1306	0.34	0.69	0.06	0.51±0.03	0.57±0.02							0.041	0.2	5.32	0.87	5.38±0.35	6.25±0.27							0.1415	0.32	1.85	4.24	54.26±3.13	58.49±2.79							0.2255	0.57	0	0.48	19.21±0.33	18.73±0.26							0.35
snp36	0.5078	0.53	0	0.02	0.53±0.03	0.55±0.02							0.8496	0.65	0	0.08	5.97±0.40	5.89±0.27							0.4651	0.49	0	2.12	58.14±3.08	56.02±2.37							0.8145	0.73	0	0.09	18.90±0.38	18.99±0.27							0.28
snp38	0.3597	0.5	0	0.03	0.53±0.02	0.57±0.03							0.8109	0.64	0	0.09	5.85±0.28	5.95±0.34							0.6466	0.59	0	1.21	57.24±2.39	56.03±2.65							0.7027	0.73	0	0.13	18.89±0.27	19.03±0.32							0.39
snp40	0.2631	0.42	0	0.04	0.53±0.02	0.58±0.04							0.2969	0.43	0	0.46	5.77±0.27	6.23±0.41							0.1847	0.35	0.31	3.92	55.57±2.43	59.49±3.22							0.5891	0.73	0	0.21	19.00±0.26	18.78±0.38							0.24
snp43	0.4301	0.52	0	0.03	0.53±0.03	0.56±0.03							0.421	0.52	0	0.32	5.74±0.32	6.05±0.31							0.9652	0.67	0	0.11	56.57±2.58	56.68±2.49							0.7725	0.73	0	0.1	19.02±0.31	18.92±0.30							0.47
snp44	0.0673	0.23	4.18	0.06	0.59±0.03	0.52±0.03							0.0341	0.2	5.11	0.84	6.44±0.36	5.60±0.29							0.0105	0.19	7.35	6.94	61.08±2.90	54.15±2.57							0.0669	0.52	3.07	0.67	18.51±0.36	19.18±0.31							0.35
snp45	0.0578	0.21	7.09	0.07	0.60±0.03	0.53±0.02							0.2824	0.42	0.78	0.46	6.27±0.38	5.81±0.27							0.8333	0.63	0	0.61	57.43±3.44	56.82±2.82							0.8091	0.73	0	0.09	18.93±0.36	18.84±0.26							0.3
snp46	0.2672	0.42	2.24	0.06	0.55±0.02	0.49±0.05							0.5246	0.56	0	0.4	5.93±0.25	5.53±0.61							0.3981	0.46	0	3.57	57.13±2.11	53.56±4.31							1	0.78	0	0	18.95±0.24	18.95±0.56							0.1
snp47	0.1514	0.35	0.45	0.06	0.60±0.04	0.54±0.02							0.073	0.26	4.11	0.94	6.71±0.50	5.77±0.26							0.1839	0.35	0.21	4.66	60.71±3.95	56.06±2.66							0.0675	0.52	4.58	0.87	18.18±0.46	19.05±0.23							0.16
snp48	0.1655	0.36	0.31	0.05	0.52±0.03	0.57±0.03							0.1126	0.29	1.63	0.63	5.57±0.32	6.20±0.29							0.0494	0.31	2.71	5.22	54.43±2.64	59.65±2.53							0.1196	0.57	0.87	0.56	19.23±0.30	18.67±0.28							0.44
snp50	0.1496	0.35	2.06	0.06	0.59±0.04	0.53±0.02							0.0976	0.29	5.25	0.73	6.47±0.40	5.74±0.25							0.1449	0.32	4.47	4.33	60.04±3.02	55.71±2.14							0.4169	0.68	0	0.33	18.70±0.38	19.03±0.25							0.24
snp51	0.9902	0.73	0	0	0.55±0.04	0.55±0.02							0.6924	0.6	0	0.18	5.75±0.43	5.93±0.26							0.8702	0.63	0	0.51	56.37±3.19	56.87±2.23							0.4176	0.68	0	0.33	19.19±0.38	18.86±0.24							0.21
snp53	0.4864	0.53	0	0.03	0.55±0.02	0.52±0.04							0.4324	0.52	0	0.35	5.98±0.27	5.63±0.40							0.4642	0.49	0	2.14	55.92±2.18	58.06±2.91							0.3613	0.63	0	0.37	19.03±0.28	18.66±0.39							0.27
snp55	0.1617	0.36	0.86	0.05	0.51±0.03	0.56±0.02							0.0916	0.29	2.82	0.68	5.41±0.37	6.09±0.27							0.0806	0.31	2.71	4.82	53.27±2.94	58.09±2.34							0.1381	0.57	2.11	0.55	19.36±0.36	18.81±0.28							0.3
snp56	0.8962	0.71	0	0.01	0.55±0.02	0.54±0.06							0.6854	0.6	0	0.29	5.91±0.25	5.62±0.71							0.2136	0.37	5.31	6.05	57.19±2.25	51.13±5.02							0.2542	0.6	0	0.75	18.89±0.25	19.63±0.65							0.07
snp58	0.2502	0.42	0.75	0.04	0.57±0.03	0.53±0.03							0.7502	0.61	0	0.13	5.99±0.34	5.87±0.30							0.6108	0.58	0	1.34	56.17±2.68	57.51±2.52							0.2227	0.57	0.13	0.44	19.16±0.31	18.72±0.27							0.43
snp59	0.0484	0.19	16.57	0.12	0.55±0.02	0.43±0.06							0.0359	0.2	15.84	1.5	5.95±0.27	4.45±0.71							0.2403	0.37	0	5.69	56.84±2.24	51.16±5.04							0.2992	0.63	2.92	0.67	18.95±0.27	19.62±0.66							0.07
snp60	0.0095	0.11	8.3	0.09	0.49±0.03	0.58±0.02							0.0443	0.2	4.53	0.84	5.39±0.34	6.23±0.28							0.1156	0.31	1.22	4.48	53.84±3.15	58.32±2.83							0.2096	0.57	0.3	0.48	19.23±0.32	18.75±0.26							0.38
snp62	0.983	0.73	0	0	0.55±0.04	0.55±0.02							0.9379	0.68	0	0.04	5.92±0.49	5.88±0.26							0.6979	0.59	0	1.35	57.87±3.60	56.52±2.22							0.0413	0.52	8.5	0.95	18.17±0.45	19.11±0.26							0.16
snp63	0.0225	0.15	6.67	0.08	0.60±0.03	0.52±0.02							0.0372	0.2	4.7	0.85	6.45±0.35	5.59±0.27							0.2784	0.4	0	3.03	58.68±2.86	55.64±2.34							0.0648	0.52	3.85	0.69	18.47±0.34	19.16±0.26							0.34
snp64	0.5119	0.53	0	0.02	0.55±0.03	0.53±0.03							0.5876	0.58	0	0.21	5.98±0.29	5.76±0.34							0.1165	0.31	2.49	4.16	58.46±2.35	54.29±2.65							0.6669	0.73	0	0.15	18.89±0.28	19.05±0.32							0.39
snp65	0.2417	0.42	0	0.06	0.60±0.05	0.54±0.02							0.3297	0.44	0	0.61	6.44±0.62	5.83±0.25							0.1326	0.32	4.02	6.4	62.52±4.44	56.11±2.27							0.9035	0.75	0	0.07	18.89±0.57	18.95±0.25							0.1
snp66	0.5069	0.53	0	0.02	0.55±0.02	0.53±0.03							0.5165	0.56	0	0.26	5.97±0.28	5.71±0.35							0.4266	0.48	0	2.19	55.99±2.34	58.18±2.76							0.7807	0.73	0	0.1	18.91±0.27	19.01±0.33							0.36
snp68	0.8258	0.68	0	0.01	0.55±0.03	0.54±0.03							0.482	0.54	0	0.29	6.08±0.36	5.79±0.29							0.0154	0.19	8.34	6.62	61.16±2.86	54.55±2.45							0.0814	0.54	4.14	0.65	18.53±0.35	19.18±0.29							0.36
snp69	0.4	0.52	0	0.03	0.53±0.03	0.56±0.03							0.2635	0.41	0	0.44	5.66±0.36	6.10±0.31							0.0194	0.19	6.04	6.17	52.95±3.50	59.12±3.24							0.1141	0.57	1.84	0.57	19.31±0.35	18.75±0.31							0.4
snp7	0.0254	0.16	4.63	0.1	0.48±0.04	0.58±0.03							0.0275	0.2	5.54	1.1	5.14±0.44	6.24±0.29							0.753	0.62	0	1.07	56.50±3.41	57.57±2.48							0.9266	0.75	0	0.04	18.97±0.43	18.93±0.28							0.25
snp70	0.0499	0.19	8.39	0.08	0.53±0.02	0.62±0.04							0.0694	0.26	6.99	0.89	5.75±0.24	6.64±0.45							0.6719	0.59	0	1.4	56.77±2.05	58.17±3.25							0.2833	0.61	1.04	0.47	18.99±0.24	18.52±0.42							0.19
snp71	0.4937	0.53	0	0.03	0.56±0.02	0.53±0.04							0.9069	0.67	0	0.06	5.90±0.29	5.95±0.42							0.6244	0.59	0	1.54	56.42±2.47	57.96±3.20							0.8082	0.73	0	0.1	18.98±0.27	18.87±0.39							0.28
snp72	0.6777	0.62	0	0.02	0.56±0.03	0.54±0.03							0.9499	0.68	0	0.03	5.96±0.33	5.99±0.40							0.8583	0.63	0	0.55	57.38±2.88	56.83±3.25							0.3895	0.67	0	0.36	19.07±0.31	18.71±0.37							0.37
snp73	0.1723	0.37	0.74	0.05	0.51±0.03	0.56±0.02							0.1202	0.29	1.89	0.63	5.44±0.38	6.07±0.27							0.11	0.31	1.84	4.42	53.51±2.97	57.93±2.34							0.1933	0.57	1.14	0.48	19.31±0.37	18.83±0.28							0.29
snp74	0.2327	0.42	0	0.05	0.56±0.02	0.51±0.04							0.2323	0.4	0	0.58	6.01±0.27	5.42±0.48							0.6721	0.59	0	1.4	57.17±2.31	55.78±3.57							0.6127	0.73	0	0.23	18.90±0.26	19.13±0.45							0.17
snp75	0.0685	0.23	2.87	0.06	0.53±0.03	0.59±0.03							0.0634	0.26	3.33	0.73	5.64±0.28	6.37±0.35							0.6549	0.59	0	1.22	56.20±2.37	57.42±2.80							0.3381	0.63	0	0.35	19.08±0.28	18.73±0.34							0.35
snp76	0.2629	0.42	0	0.04	0.57±0.03	0.53±0.03							0.1218	0.29	1.06	0.62	6.14±0.32	5.52±0.37							0.0761	0.31	0.55	4.7	58.60±2.51	53.90±2.82							0.5092	0.73	0	0.24	18.84±0.28	19.08±0.34							0.38
snp77	0.8099	0.68	0	0.01	0.55±0.03	0.54±0.03							0.8466	0.65	0	0.08	5.95±0.32	5.88±0.30							0.3951	0.46	0	2.22	58.35±2.43	56.13±2.32							0.9026	0.75	0	0.04	18.92±0.30	18.96±0.28							0.45
snp79	0.934	0.71	0	0	0.54±0.05	0.55±0.02							0.5528	0.56	0	0.37	6.22±0.62	5.85±0.26							0.273	0.4	0.64	4.71	60.96±4.44	56.25±2.23							0.6396	0.73	0	0.27	18.72±0.58	18.99±0.26							0.1
snp80	0.0094	0.11	12.48	0.1	0.62±0.04	0.52±0.03							0.1018	0.29	3.96	0.76	6.45±0.44	5.68±0.29							0.1536	0.32	1.84	4.39	59.44±3.59	55.05±2.82							0.9271	0.75	0	0.04	19.04±0.42	19.01±0.29							0.24
snp81	0.5069	0.53	0	0.02	0.56±0.02	0.53±0.03							0.698	0.6	0	0.15	5.97±0.28	5.81±0.34							0.9265	0.65	0	0.24	56.58±2.71	56.83±2.97							0.8183	0.73	0	0.08	18.91±0.26	18.83±0.31							0.39
snp82	0.3924	0.52	0	0.03	0.56±0.03	0.53±0.03							0.7733	0.62	0	0.11	5.94±0.30	5.83±0.32							0.3777	0.46	0	2.36	57.86±2.41	55.50±2.53							0.6729	0.73	0	0.15	18.88±0.29	19.03±0.30							0.46
snp84	0.7147	0.64	0	0.01	0.54±0.03	0.55±0.02							0.9044	0.67	0	0.05	5.85±0.34	5.90±0.27							0.7624	0.62	0	0.81	57.21±3.03	56.40±2.77							0.6155	0.73	0	0.18	18.77±0.31	18.95±0.25							0.39
snp85	0.106	0.3	1.59	0.07	0.49±0.04	0.56±0.02							0.3025	0.43	0	0.5	5.49±0.46	5.99±0.26							0.2052	0.37	0.68	4.12	60.31±3.70	56.19±2.63							0.3293	0.63	0.26	0.43	18.63±0.44	19.06±0.27							0.19
snp87	0.2395	0.42	1.17	0.04	0.54±0.02	0.58±0.03							0.1784	0.35	1.5	0.56	5.73±0.29	6.29±0.38							0.2121	0.37	0	3.52	55.71±2.43	59.23±2.94							0.6113	0.73	0	0.19	19.01±0.27	18.81±0.36							0.3
snp88	0.2365	0.42	0	0.04	0.56±0.02	0.52±0.03							0.8487	0.65	0	0.08	5.92±0.27	5.85±0.39							0.5327	0.52	0	1.78	56.22±2.33	58.00±3.00							0.9807	0.78	0	0.01	18.95±0.26	18.94±0.36							0.29
snp89	0.2971	0.45	0.49	0.04	0.56±0.03	0.52±0.03							0.5565	0.56	0	0.25	6.02±0.29	5.77±0.38							0.1106	0.31	0.79	4.57	58.48±2.31	53.91±2.81							0.8508	0.74	0	0.07	18.91±0.27	18.98±0.35							0.35
snp9	0.9195	0.71	0	0	0.55±0.04	0.54±0.02							0.6769	0.6	0	0.22	6.07±0.52	5.85±0.25							0.8865	0.63	0	0.51	57.21±3.76	56.70±2.19							0.1189	0.57	3.29	0.74	18.31±0.47	19.05±0.24							0.15
snp90	0.1925	0.39	0.05	0.04	0.57±0.03	0.52±0.03							0.0748	0.26	2.67	0.7	6.23±0.28	5.53±0.29							0.0599	0.31	2.97	5.03	59.25±2.28	54.22±2.36							0.4358	0.68	0	0.28	18.82±0.29	19.10±0.30							0.47
snp92	0.2907	0.45	0.69	0.05	0.53±0.02	0.58±0.04							0.1115	0.29	5.59	0.86	5.70±0.25	6.56±0.52							0.074	0.31	4.49	6.64	55.35±2.34	61.99±3.92							0.2636	0.6	0.3	0.55	19.06±0.24	18.51±0.47							0.14
snp94	0.9059	0.71	0	0	0.55±0.03	0.55±0.03							0.9882	0.68	0	0.01	5.92±0.32	5.91±0.35							0.7105	0.59	0	1.07	57.48±2.56	56.41±2.71							0.9276	0.75	0	0.04	18.92±0.30	18.96±0.32							0.44
snp95	0.4298	0.52	0	0.03	0.51±0.04	0.55±0.02							0.5313	0.56	0	0.32	5.59±0.50	5.92±0.26							0.5305	0.52	0	2.18	54.83±3.66	57.01±2.22							0.6202	0.73	0	0.23	19.15±0.46	18.92±0.25							0.16
snp96	0.3419	0.49	0	0.03	0.53±0.03	0.56±0.02							0.2292	0.4	0.45	0.49	5.63±0.36	6.12±0.30							0.0517	0.31	5.78	5.31	52.83±3.17	58.14±2.84							0.4284	0.68	0	0.29	19.08±0.32	18.79±0.27							0.38
snp97	0.4703	0.53	0	0.02	0.54±0.03	0.56±0.03							0.3718	0.46	0	0.35	5.75±0.30	6.10±0.34							0.0759	0.31	4.76	4.61	54.72±2.55	59.34±2.76							0.5509	0.73	0	0.21	19.05±0.29	18.84±0.32							0.43
snp98	0.4112	0.52	0	0.04	0.51±0.05	0.55±0.02							0.3546	0.45	0	0.52	5.43±0.54	5.94±0.25							0.3266	0.44	0	3.76	53.57±3.87	57.33±2.10							0.1683	0.57	4.09	0.7	19.53±0.49	18.84±0.23							0.13
snp99	0.4338	0.52	0	0.04	0.52±0.04	0.56±0.02							0.219	0.38	1.3	0.65	5.39±0.49	6.04±0.26							0.5369	0.52	0	2.29	58.61±3.67	56.32±2.46							0.4577	0.69	0	0.37	18.68±0.47	19.05±0.29							0.2
MaxDif: maximum difference between the means for each genotype; AA, BB, CC, DD, EE, FF, GG, HH: genotypes observed for each marker.
In violet, markers with 0.01<p-value <0.05 and 0.10<q-value<0.20
In orange markers with p-value ≤0.01 and 0.10<q-value<0.20
In green, markers with p-value ≤0.01 and q-value<0.10
Favourable alleles are highlighted in yellow
