# Supplementary material for: Unveiling the genetic basis of Sclerotinia head rot resistance in sunflower
Source: BMC Plant Biol. 2020 Jul 8;20:322. doi: 10.1186/s12870-020-02529-7 (PMC7346337; doi:10.1186/s12870-020-02529-7)
Supplement: Supplementary file 9 — Additional file 9: Table S9. Putative genes in the vicinity of the associated markers. [file 12870_2020_2529_MOESM9_ESM.xlsx]

## Sheet: Table_S9
Table S9. Putative genes in the vicinity of the associated markers
Associated marker ID	Name	Chromosome	Strand	Name	Description	seq_Start	seq_End	Contig start	Contig end	Window size (bp)	Distance from the associated marker (bp)
SNP117	HeAn_C_8563.1	HanXRQChr10		5BPOR	Probable 3-oxo-Delta(4,5)-steroid 5-beta-reductase	132349611	132349053	132239490	132360438	120948
SNP117	HeAn_C_8563.1	HanXRQChr10	plus		Uncharacterized protein, partly supported by expression data	132279107	132280883				-70504
SNP117	HeAn_C_8563.1	HanXRQChr10	plus		Probable protein phosphatase 2C family protein	132341703	132345157				-7908
HaCOI_1		HanXRQChr14		COI1	Probable RNI-like superfamily protein	168171427	168170764	167838939	168409520	570581
HaCOI_1		HanXRQChr14	minus		Probable double Clp-N motif-containing P-loop nucleoside triphosphate hydrolases superfamily protein	167892689	167896144				-278738
HaCOI_1		HanXRQChr14	minus		Putative EF-hand domain pair	167920980	167923206				-250447
HaCOI_1		HanXRQChr14	plus		Probable haloacid dehalogenase-like hydrolase (HAD) superfamily protein	167955510	167958682				-215917
HaCOI_1		HanXRQChr14	plus		Putative cGMP-dependent kinase; Regulator of chromosome condensation 1/beta-lactamase-inhibitor protein II; Concanavalin A-like lectin/glucanase domain	167975567	167977960				-195860
HaCOI_1		HanXRQChr14	plus		Putative galactose oxidase/kelch, beta-propeller; Galactose oxidase, beta-propeller	167981294	167981642				-190133
HaCOI_1		HanXRQChr14	minus		Putative phosphoinositide phospholipase C family; EF-hand domain pair	167981805	167985920				-189622
HaCOI_1		HanXRQChr14	plus		Putative amino acid/polyamine transporter I; Cationic amino acid transporter, C-terminal	167996768	167999292				-174659
HaCOI_1		HanXRQChr14	minus		Uncharacterized protein	167999764	168000098				-171663
HaCOI_1		HanXRQChr14	minus	AtRLP52	Probable receptor like protein 52	168001239	168004636				-170188
HaCOI_1		HanXRQChr14	plus		Uncharacterized protein, partly supported by expression data	168004690	168011756				-166737
HaCOI_1		HanXRQChr14	minus		Uncharacterized protein, partly supported by expression data	168012838	168030231				-158589
HaCOI_1		HanXRQChr14	minus		Putative leucine-rich repeat-containing N-terminal, plant-type; Leucine-rich repeat domain, L domain-like	168030302	168033636				-141125
HaCOI_1		HanXRQChr14	minus	ATATH9	Probable ABC2 homolog 9	168033687	168040528				-137740
HaCOI_1		HanXRQChr14	plus		Putative MENTAL domain	168061451	168065731				-109976
HaCOI_1		HanXRQChr14	plus	MOS7	Probable nuclear pore complex protein-related	168077993	168083865				-93434
HaCOI_1		HanXRQChr14	minus	ATE1	Probable arginyl-tRNA protein transferase 1	168085549	168090327				-85878
HaCOI_1		HanXRQChr14	minus	ATE1	Probable arginine-tRNA protein transferase 1	168100438	168106276				-70989
HaCOI_1		HanXRQChr14	plus		Probable proline-rich family protein	168111533	168114307				-59894
HaCOI_1		HanXRQChr14	minus		Uncharacterized protein	168129630	168130841				-41797
HaCOI_1		HanXRQChr14	minus		Putative leucine-rich repeat-containing N-terminal, plant-type; Concanavalin A-like lectin/glucanase domain; Serine/threonine-protein kinase, Ulk1/Ulk2; Leucine-rich repeat domain, L domain-like	168138382	168141774				-33045
HaCOI_1		HanXRQChr14	minus		Probable L-Aspartase-like family protein	168141961	168148479				-29466
HaCOI_1		HanXRQChr14	plus		Uncharacterized protein, supported by expression data	168157055	168157729				-14372
HaCOI_1		HanXRQChr14	plus	S17P	Probable sedoheptulose-1,7-bisphosphatase, chloroplastic	168158739	168161780				-12688
HaCOI_1		HanXRQChr14	plus		Putative myb domain, plants; Homeodomain-like	168163548	168165285				-7879
HaCOI_1		HanXRQChr14	minus		Putative leucine-rich repeat domain, L domain-like	168165426	168170578				-6001
HaCOI_1		HanXRQChr14	minus		Uncharacterized conserved protein	168216202	168221578				44775
HaCOI_1		HanXRQChr14	plus		Putative C2 domain	168229246	168230205				57819
HaCOI_1		HanXRQChr14	plus		Putative transferase; Chloramphenicol acetyltransferase-like domain	168254987	168256435				83560
HaCOI_1		HanXRQChr14	plus		Putative transferase; Chloramphenicol acetyltransferase-like domain	168254987	168256435				83560
HaCOI_1		HanXRQChr14	minus	WOX5	Probable WUSCHEL related homeobox 5	168284950	168285885				113523
HaCOI_1		HanXRQChr14	minus		Putative JAB1/MPN/MOV34 metalloenzyme domain; Rpn11/EIF3F, C-terminal; Eukaryotic translation initiation factor 3 subunit F	168302295	168305979				130868
HaCOI_1		HanXRQChr14	minus		Putative major intrinsic protein; Aquaporin-like	168307238	168309579				135811
HaCOI_1		HanXRQChr14	plus		Uncharacterized protein, partly supported by expression data	168312108	168313411				140681
HaCOI_1		HanXRQChr14	plus		Putative leucine-rich repeat-containing N-terminal, plant-type; Leucine-rich repeat domain, L domain-like	168337592	168340378				166165
HaCOI_1		HanXRQChr14	plus		Putative SLC26A/SulP transporter	168341782	168345274				170355
HaCOI_1		HanXRQChr14	plus		Putative leucine-rich repeat-containing N-terminal, plant-type; Leucine-rich repeat domain, L domain-like	168349871	168352735				178444
HaCOI_1		HanXRQChr14	plus		Uncharacterized protein, supported by expression data	168356183	168357674				184756
HaCOI_1		HanXRQChr14	plus		Putative photosynthetic reaction centre, L/M	168358690	168359172				187263
SNP136	HeAn_C_4339.1	HanXRQChr09		HEXO1	Probable beta-hexosaminidase 1	72028226	72028514	71630491	72212401	581910
SNP136	HeAn_C_4339.1	HanXRQChr09	plus		Putative nucleic acid-binding, OB-fold	71655524	71656902				-372702
SNP136	HeAn_C_4339.1	HanXRQChr09	minus		Probable plant protein 1589 of unknown function	71758732	71760361				-269494
SNP136	HeAn_C_4339.1	HanXRQChr09	plus		Putative leucine-rich repeat-containing N-terminal, plant-type; Leucine-rich repeat domain, L domain-like	71807593	71808048				-220633
SNP136	HeAn_C_4339.1	HanXRQChr09	minus	SULTR4;2	Probable sulfate transporter 4;2	71811927	71823543				-216299
SNP136	HeAn_C_4339.1	HanXRQChr09	minus	MTP11	Probable cation efflux family protein	71858915	71861644				-169311
SNP136	HeAn_C_4339.1	HanXRQChr09	minus		Putative chloroplast envelope membrane protein, CemA	71877642	71877806				-150584
SNP136	HeAn_C_4339.1	HanXRQChr09	plus		Putative zinc finger, CCHC-type; Nucleotide-binding alpha-beta plait domain; Zinc knuckle CX2CX4HX4C	72073814	72080521				45588
SNP136	HeAn_C_4339.1	HanXRQChr09	plus		Putative protein of unknown function DUF966	72085480	72086982				57254
SNP136	HeAn_C_4339.1	HanXRQChr09	minus		Putative tetratricopeptide-like helical domain; Putative zinc-finger domain	72094085	72104240				65859
SNP136	HeAn_C_4339.1	HanXRQChr09	minus		Probable methionyl-tRNA synthetase / methionine--tRNA ligase / MetRS (cpMetRS)	72134868	72150489				106642
SNP144	HeAn_C_3689.1	HanXRQChr13			Probable tyrosine transaminase family protein	14745225	14745449	14369877	14896256	526379
SNP144	HeAn_C_3689.1	HanXRQChr13	plus		Uncharacterized protein	14374604	14375392				-370621
SNP144	HeAn_C_3689.1	HanXRQChr13	plus		Uncharacterized protein	14376278	14376573				-368947
SNP144	HeAn_C_3689.1	HanXRQChr13	plus		Uncharacterized protein, partly supported by expression data	14377759	14378568				-367466
SNP144	HeAn_C_3689.1	HanXRQChr13	plus		Probable proton pump interactor 1	14410404	14414628				-334821
SNP144	HeAn_C_3689.1	HanXRQChr13	minus	RALFL4	Probable ralf-like 4	14586333	14586650				-158892
SNP144	HeAn_C_3689.1	HanXRQChr13	minus		Putative ATPase, F1/V1/A1 complex, alpha/beta subunit, nucleotide-binding domain; P-loop containing nucleoside triphosphate hydrolase	14619813	14621764				-125412
SNP144	HeAn_C_3689.1	HanXRQChr13	minus		Uncharacterized protein, partly supported by expression data	14621834	14623117				-123391
SNP144	HeAn_C_3689.1	HanXRQChr13	minus		Putative cupredoxin	14647840	14650290				-97385
SNP144	HeAn_C_3689.1	HanXRQChr13	minus	ALF5	Probable MATE efflux family protein	14653819	14659781				-91406
SNP128	HeAN_R_GLP3.1	HanXRQChr12			Putative germin	18758084	18758699	18723345	18940272	216927
SNP128	HeAN_R_GLP3.1	HanXRQChr12	plus		Putative transcription factor GRAS; Scarecrow-like protein 29/nodulation signalling pathway 1	18745156	18746751				-12928
SNP128	HeAN_R_GLP3.1	HanXRQChr12	minus		Putative zinc finger, RING/FYVE/PHD-type; Mitochondrial ubiquitin ligase activator of NFKB 1	18748106	18754526				-9978
SNP128	HeAN_R_GLP3.1	HanXRQChr12	plus	GL814	Probable germin-like protein 8-14	18758079	18758724				-5
SNP128	HeAN_R_GLP3.1	HanXRQChr12	plus		Putative transcription factor GRAS; Scarecrow-like protein 29/nodulation signalling pathway 1	18760605	18762005				2521
SNP128	HeAN_R_GLP3.1	HanXRQChr12	minus		Putative zinc finger, RING/FYVE/PHD-type; Mitochondrial ubiquitin ligase activator of NFKB 1	18763532	18769601				5448
SNP128	HeAN_R_GLP3.1	HanXRQChr12	plus		Putative transcription factor GRAS; Scarecrow-like protein 29/nodulation signalling pathway 1	18776234	18777247				18150
SNP128	HeAN_R_GLP3.1	HanXRQChr12	minus		Putative zinc finger, RING/FYVE/PHD-type; Mitochondrial ubiquitin ligase activator of NFKB 1	18778589	18785018				20505
SNP128	HeAN_R_GLP3.1	HanXRQChr12	plus		Putative germin; RmlC-like cupin domain; RmlC-like jelly roll fold	18788614	18789243				30530
SNP128	HeAN_R_GLP3.1	HanXRQChr12	minus		Putative cytochrome P450	18795804	18800915				37720
SNP128	HeAN_R_GLP3.1	HanXRQChr12	plus		Putative isopropylmalate dehydrogenase-like domain	18801004	18803283				42920
SNP128	HeAN_R_GLP3.1	HanXRQChr12	minus		Putative cytochrome P450	18803458	18804311				45374
SNP128	HeAN_R_GLP3.1	HanXRQChr12	minus		Uncharacterized conserved protein	18823897	18824951				65813
SNP128	HeAN_R_GLP3.1	HanXRQChr12	plus	AL7A1	Probable aldehyde dehydrogenase family 7 member A1	18835382	18842923				77298
SNP128	HeAN_R_GLP3.1	HanXRQChr12	minus		Putative protein of unknown function DUF1677, plant	18846622	18847949				88538
G33		HanXRQChr16			Probable radical SAM superfamily protein	62306954	62306668	62094535	62439993	345458
G33		HanXRQChr16	minus		Putative zinc finger, C2H2-like	62187757	62188386				-119197
G33		HanXRQChr16	minus		Uncharacterized protein, supported by expression data	62224726	62229142				-82228
G33		HanXRQChr16	plus	CLPR1	Probable CLP protease proteolytic subunit 1	62293331	62296203				-13623
G33		HanXRQChr16	plus		Probable RING/U-box superfamily protein	62298411	62301545				-8543
G33		HanXRQChr16	minus		Putative small GTPase superfamily; Ran GTPase; TRAF-like; P-loop containing nucleoside triphosphate hydrolase	62301652	62303513				-5302
G33		HanXRQChr16	minus		Probable DNA/RNA polymerases superfamily protein	62308028	62313204				1074
G33		HanXRQChr16	minus	UVI15	Probable UV-induced protein uvi15	62330513	62331627				23559
G33		HanXRQChr16	minus		Uncharacterized protein	62397418	62400577				90464
SNP125	HeAn_C_12362.3	HanXRQChr02		XK-2	Probable xylulose kinase-2	120750653	120751254	120653687	121184956	531269
SNP80	HeAn_C_12835.1	HanXRQChr14			Putative polycomb protein, VEFS-Box	170322057	170322224	170230566	170350966	120400
SNP80	HeAn_C_12835.1	HanXRQChr14	plus		Putative RNA polymerase sigma-F type; RNA polymerase sigma-70 like domain	170310130	170315342				-11927
SNP80	HeAn_C_12835.1	HanXRQChr14	plus		Uncharacterized protein, conserved in plant genome(s), supported by expression data	170316238	170317516				-5819
SNP80	HeAn_C_12835.1	HanXRQChr14	plus		Putative polycomb protein, VEFS-Box	170328424	170339797				6367
SNP60	HeAn_R_135.1	HanXRQChr10			Putative serine-threonine/tyrosine-protein kinase catalytic domain; Protein kinase-like domain	173066810	173066324	171402430	173178063	1775633
SNP60	HeAn_R_135.1	HanXRQChr10	plus		Uncharacterized protein, conserved in plant genome(s), supported by expression data	172939580	172940452				-127230
SNP60	HeAn_R_135.1	HanXRQChr10	plus		Putative chaperone DnaJ; Terminal organelle assembly protein TopJ	172941102	172954233				-125708
SNP60	HeAn_R_135.1	HanXRQChr10	minus		Putative UBA-like	173023389	173026663				-43421
SNP60	HeAn_R_135.1	HanXRQChr10	minus		Putative serine/threonine-protein kinase Mps1	173082901	173085705				16091
SNP60	HeAn_R_135.1	HanXRQChr10	plus		Probable fatty acid desaturase 5	173167555	173169308				100745
G34		HanXRQChr14			Putative ATP-binding cassette subfamily C member 9; Reverse transcriptase, RNA-dependent DNA polymerase; P-loop containing nucleoside triphosphate hydrolase	137657256	137657953	137575180	137757412	182232
G34		HanXRQChr14	minus		Putative NHPM bacteriocin system ABC transporter, ATP-binding protein; P-loop containing nucleoside triphosphate hydrolase	137612671	137617724				-44585
G34		HanXRQChr14	plus		Uncharacterized protein, supported by expression data	137651695	137653712				-5561
G34		HanXRQChr14	plus		Uncharacterized protein, supported by expression data	137653763	137656416				-3493
G34		HanXRQChr14	minus		Uncharacterized protein, partly supported by expression data	137677551	137678398				20295
G34		HanXRQChr14	minus		Putative NHPM bacteriocin system ABC transporter, peptidase/ATP-binding protein; P-loop containing nucleoside triphosphate hydrolase	137716938	137719282				59682
G34		HanXRQChr14	minus		Putative NHPM bacteriocin system ABC transporter, peptidase/ATP-binding protein; P-loop containing nucleoside triphosphate hydrolase	137724472	137728372				67216
G34		HanXRQChr14	minus		Putative ABC transporter Tap-like; P-loop containing nucleoside triphosphate hydrolase	137744188	137754547				86932
SNP23	HeAn_C_7628.1	HanXRQChr15			Putative rho-associated protein kinase 1/2	16332782	16333152	16070675	16406569	335894
SNP23	HeAn_C_7628.1	HanXRQChr15	minus		Putative aminotransferase class-III; Pyridoxal phosphate-dependent transferase	16086342	16089946				-246440
SNP23	HeAn_C_7628.1	HanXRQChr15	plus		Probable CONTAINS InterPro DOMAIN/s	16090899	16095039				-241883
SNP23	HeAn_C_7628.1	HanXRQChr15	plus		Probable C2H2 and C2HC zinc fingers superfamily protein	16103275	16103940				-229507
SNP23	HeAn_C_7628.1	HanXRQChr15	minus		Putative cellulose synthase; Nucleotide-diphospho-sugar transferases	16114949	16120858				-217833
SNP23	HeAn_C_7628.1	HanXRQChr15	minus		Putative bifunctional polymyxin resistance protein, ArnA; GDP-L-fucose synthase	16133727	16136223				-199055
SNP23	HeAn_C_7628.1	HanXRQChr15	minus		Molecular_function unknown	16140867	16144077				-191915
SNP23	HeAn_C_7628.1	HanXRQChr15	minus		Probable CAMV movement protein interacting protein 7	16145520	16150288				-187262
SNP23	HeAn_C_7628.1	HanXRQChr15	minus		Putative zinc finger, CCHC-type; Plus-3 domain; RNA polymerase-associated protein Rtf1	16153153	16158533				-179629
SNP23	HeAn_C_7628.1	HanXRQChr15	minus	PKP1	Probable pyruvate kinase family protein	16194437	16199731				-138345
SNP23	HeAn_C_7628.1	HanXRQChr15	minus		Putative glycosyl transferase, family 31	16294462	16300032				-38320
SNP23	HeAn_C_7628.1	HanXRQChr15	plus		Probable S-adenosyl-L-methionine-dependent methyltransferases superfamily protein	16314240	16322197				-18542
SNP23	HeAn_C_7628.1	HanXRQChr15	plus		Putative nucleotide-binding alpha-beta plait domain	16339599	16345735				6817
SNP23	HeAn_C_7628.1	HanXRQChr15	plus		Putative GINS complex	16352392	16355663				19610
SNP23	HeAn_C_7628.1	HanXRQChr15	minus		Probable RING/U-box superfamily protein	16382868	16383842				50086
SNP44	HeAn_R_326.1	HanXRQChr06			Probable GRAS family transcription factor	52738650	52738778	52438808	52783064	344256
SNP44	HeAn_R_326.1	HanXRQChr06	plus		Putative major facilitator, sugar transporter-like; Major facilitator superfamily domain	52531870	52541449				-206780
SNP44	HeAn_R_326.1	HanXRQChr06	plus		Putative homeodomain-like; Ubiquitin-related domain	52556416	52559670				-182234
