# Supplementary material for: Unveiling the genetic basis of Sclerotinia head rot resistance in sunflower
Source: BMC Plant Biol. 2020 Jul 8;20:322. doi: 10.1186/s12870-020-02529-7 (PMC7346337; doi:10.1186/s12870-020-02529-7)
Supplement: Supplementary file 10 — Additional file 10: Table S10. Spearman correlations among Sclerotinia Head Rot (SHR)-phenotypic variables and the number of favourable alleles in each inbred line. [file 12870_2020_2529_MOESM10_ESM.xlsx]

## Sheet: Table S10
Table S10. Spearman correlations among Sclerotinia Head Rot (SHR)-phenotypic variables and the number of favourable alleles in each inbred line.
Variable1	Variable2	r (Spearman)	p-value
Number of favourable alleles/ inbred line	DI	-0.51	<0,0001
Number of favourable alleles/ inbred line	AUDPCI	-0.49	<0,0001
Number of favourable alleles/ inbred line	DS	-0.38	<0,0001
Number of favourable alleles/ inbred line	IP	0.37	<0,0001
DI: Disease Incidence; AUDPCI: area under the disease progress curve for DI; DS: Disease severity; IP: Incubation period.
